# Supplementary material for: Optical Gaps of Ionic Materials from GW/BSE-in-DFT and CC2-in-DFT
Source: J Chem Theory Comput. 2024 Oct 17;20(21):9592–605. doi: 10.1021/acs.jctc.4c00819 (PMC11562370; doi:10.1021/acs.jctc.4c00819)
Supplement: Supplementary file 1 — ct4c00819_si_001.zip [file ct4c00819_si_001.zip]

Archive with 56 entries (55 files):
- Supporting_Information/
- __MACOSX/._Supporting_Information
- Supporting_Information/Li4Cl4.cif
- __MACOSX/Supporting_Information/._Li4Cl4.cif
- Supporting_Information/Ca9O9.cif
- __MACOSX/Supporting_Information/._Ca9O9.cif
- Supporting_Information/K12F12.cif
- __MACOSX/Supporting_Information/._K12F12.cif
- Supporting_Information/Li4F4.cif
- __MACOSX/Supporting_Information/._Li4F4.cif
- Supporting_Information/Li2F2.cif
- __MACOSX/Supporting_Information/._Li2F2.cif
- Supporting_Information/K2F2.cif
- __MACOSX/Supporting_Information/._K2F2.cif
- Supporting_Information/Na2F2.cif
- __MACOSX/Supporting_Information/._Na2F2.cif
- Supporting_Information/Na4F4.cif
- __MACOSX/Supporting_Information/._Na4F4.cif
- Supporting_Information/O_Vacancy_Mg4O4.cif
- __MACOSX/Supporting_Information/._O_Vacancy_Mg4O4.cif
- Supporting_Information/K4F4.cif
- __MACOSX/Supporting_Information/._K4F4.cif
- Supporting_Information/Mg12O12.cif
- __MACOSX/Supporting_Information/._Mg12O12.cif
- Supporting_Information/Ca4O4.cif
- __MACOSX/Supporting_Information/._Ca4O4.cif
- Supporting_Information/Li12F12.cif
- __MACOSX/Supporting_Information/._Li12F12.cif
- Supporting_Information/Ca2O2.cif
- __MACOSX/Supporting_Information/._Ca2O2.cif
- Supporting_Information/Supporting_Information.pdf
- __MACOSX/Supporting_Information/._Supporting_Information.pdf
- Supporting_Information/Li9F9.cif
- __MACOSX/Supporting_Information/._Li9F9.cif
- Supporting_Information/Li9Cl9.cif
- __MACOSX/Supporting_Information/._Li9Cl9.cif
- Supporting_Information/Na9F9.cif
- __MACOSX/Supporting_Information/._Na9F9.cif
- Supporting_Information/K9F9.cif
- __MACOSX/Supporting_Information/._K9F9.cif
- Supporting_Information/Na12F12.cif
- __MACOSX/Supporting_Information/._Na12F12.cif
- Supporting_Information/Li2Cl2.cif
- __MACOSX/Supporting_Information/._Li2Cl2.cif
- Supporting_Information/Mg4O4.cif
- __MACOSX/Supporting_Information/._Mg4O4.cif
- Supporting_Information/Mg2O2.cif
- __MACOSX/Supporting_Information/._Mg2O2.cif
- Supporting_Information/Li12Cl12.cif
- __MACOSX/Supporting_Information/._Li12Cl12.cif
- Supporting_Information/MgCl2.cif
- __MACOSX/Supporting_Information/._MgCl2.cif
- Supporting_Information/Mg9O9.cif
- __MACOSX/Supporting_Information/._Mg9O9.cif
- Supporting_Information/Ca12O12.cif
- __MACOSX/Supporting_Information/._Ca12O12.cif
