# Supplementary material for: Optical Gaps of Ionic Materials from GW/BSE-in-DFT and CC2-in-DFT
Source: J Chem Theory Comput. 2024 Oct 17;20(21):9592–605. doi: 10.1021/acs.jctc.4c00819 (PMC11562370; doi:10.1021/acs.jctc.4c00819)
Supplement: Supplementary file 1 — ct4c00819_si_001.zip [file ct4c00819_si_001.zip › Supporting_Information/Li4Cl4.cif]

# generated using pymatgen
data_LiCl
_symmetry_space_group_name_H-M   'P 1'
_cell_length_a   15.39000001
_cell_length_b   15.39000001
_cell_length_c   15.39000001
_cell_angle_alpha   90.00000000
_cell_angle_beta   90.00000000
_cell_angle_gamma   90.00000000
_symmetry_Int_Tables_number   1
_chemical_formula_structural   LiCl
_chemical_formula_sum   'Li108 Cl108'
_cell_volume   3645.15382387
_cell_formula_units_Z   108
loop_
 _symmetry_equiv_pos_site_id
 _symmetry_equiv_pos_as_xyz
  1  'x, y, z'
loop_
 _atom_site_type_symbol
 _atom_site_label
 _atom_site_symmetry_multiplicity
 _atom_site_fract_x
 _atom_site_fract_y
 _atom_site_fract_z
 _atom_site_occupancy
  Li  Li0  1  0.66666667  0.50000000  0.50000000  1
  Cl  Cl1  1  0.66666667  0.50000000  0.33333333  1
  Li  Li2  1  0.50000000  0.50000000  0.33333333  1
  Cl  Cl3  1  0.50000000  0.50000000  0.50000000  1
  Li  Li4  1  0.50000000  0.66666667  0.50000000  1
  Li  Li5  1  0.66666667  0.66666667  0.33333333  1
  Cl  Cl6  1  0.66666667  0.66666667  0.50000000  1
  Cl  Cl7  1  0.50000000  0.66666667  0.33333333  1
  Li  Li8  1  0.66666667  0.83333333  0.50000000  1
  Li  Li9  1  0.83333333  0.66666667  0.50000000  1
  Li  Li10  1  0.83333333  0.83333333  0.33333333  1
  Cl  Cl11  1  0.83333333  0.66666667  0.33333333  1
  Cl  Cl12  1  0.83333333  0.83333333  0.50000000  1
  Li  Li13  1  0.50000000  0.83333333  0.33333333  1
  Cl  Cl14  1  0.50000000  0.33333333  0.33333333  1
  Li  Li15  1  0.83333333  0.33333333  0.50000000  1
  Li  Li16  1  0.83333333  0.50000000  0.33333333  1
  Cl  Cl17  1  0.83333333  0.33333333  0.33333333  1
  Cl  Cl18  1  0.83333333  0.50000000  0.50000000  1
  Cl  Cl19  1  0.66666667  0.33333333  0.50000000  1
  Li  Li20  1  0.00000000  0.00000000  0.00000000  1
  Li  Li21  1  -0.00000000  0.16666667  0.16666667  1
  Li  Li22  1  0.16666667  -0.00000000  0.16666667  1
  Li  Li23  1  0.16666667  0.16666667  0.00000000  1
  Cl  Cl24  1  0.16666667  0.00000000  0.00000000  1
  Cl  Cl25  1  0.16666667  0.16666667  0.16666667  1
  Cl  Cl26  1  -0.00000000  -0.00000000  0.16666667  1
  Cl  Cl27  1  -0.00000000  0.16666667  0.00000000  1
  Li  Li28  1  -0.00000000  -0.00000000  0.33333333  1
  Li  Li29  1  -0.00000000  0.16666667  0.50000000  1
  Li  Li30  1  0.16666667  -0.00000000  0.50000000  1
  Li  Li31  1  0.16666667  0.16666667  0.33333333  1
  Cl  Cl32  1  0.16666667  -0.00000000  0.33333333  1
  Cl  Cl33  1  0.16666667  0.16666667  0.50000000  1
  Cl  Cl34  1  -0.00000000  -0.00000000  0.50000000  1
  Cl  Cl35  1  -0.00000000  0.16666667  0.33333333  1
  Li  Li36  1  -0.00000000  -0.00000000  0.66666667  1
  Li  Li37  1  -0.00000000  0.16666667  0.83333333  1
  Li  Li38  1  0.16666667  -0.00000000  0.83333333  1
  Li  Li39  1  0.16666667  0.16666667  0.66666667  1
  Cl  Cl40  1  0.16666667  -0.00000000  0.66666667  1
  Cl  Cl41  1  0.16666667  0.16666667  0.83333333  1
  Cl  Cl42  1  -0.00000000  -0.00000000  0.83333333  1
  Cl  Cl43  1  -0.00000000  0.16666667  0.66666667  1
  Li  Li44  1  -0.00000000  0.33333333  0.00000000  1
  Li  Li45  1  -0.00000000  0.50000000  0.16666667  1
  Li  Li46  1  0.16666667  0.33333333  0.16666667  1
  Li  Li47  1  0.16666667  0.50000000  0.00000000  1
  Cl  Cl48  1  0.16666667  0.33333333  0.00000000  1
  Cl  Cl49  1  0.16666667  0.50000000  0.16666667  1
  Cl  Cl50  1  -0.00000000  0.33333333  0.16666667  1
  Cl  Cl51  1  -0.00000000  0.50000000  0.00000000  1
  Li  Li52  1  -0.00000000  0.33333333  0.33333333  1
  Li  Li53  1  -0.00000000  0.50000000  0.50000000  1
  Li  Li54  1  0.16666667  0.33333333  0.50000000  1
  Li  Li55  1  0.16666667  0.50000000  0.33333333  1
  Cl  Cl56  1  0.16666667  0.33333333  0.33333333  1
  Cl  Cl57  1  0.16666667  0.50000000  0.50000000  1
  Cl  Cl58  1  -0.00000000  0.33333333  0.50000000  1
  Cl  Cl59  1  -0.00000000  0.50000000  0.33333333  1
  Li  Li60  1  -0.00000000  0.33333333  0.66666667  1
  Li  Li61  1  -0.00000000  0.50000000  0.83333333  1
  Li  Li62  1  0.16666667  0.33333333  0.83333333  1
  Li  Li63  1  0.16666667  0.50000000  0.66666667  1
  Cl  Cl64  1  0.16666667  0.33333333  0.66666667  1
  Cl  Cl65  1  0.16666667  0.50000000  0.83333333  1
  Cl  Cl66  1  -0.00000000  0.33333333  0.83333333  1
  Cl  Cl67  1  -0.00000000  0.50000000  0.66666667  1
  Li  Li68  1  -0.00000000  0.66666667  0.00000000  1
  Li  Li69  1  -0.00000000  0.83333333  0.16666667  1
  Li  Li70  1  0.16666667  0.66666667  0.16666667  1
  Li  Li71  1  0.16666667  0.83333333  0.00000000  1
  Cl  Cl72  1  0.16666667  0.66666667  0.00000000  1
  Cl  Cl73  1  0.16666667  0.83333333  0.16666667  1
  Cl  Cl74  1  -0.00000000  0.66666667  0.16666667  1
  Cl  Cl75  1  -0.00000000  0.83333333  0.00000000  1
  Li  Li76  1  -0.00000000  0.66666667  0.33333333  1
  Li  Li77  1  -0.00000000  0.83333333  0.50000000  1
  Li  Li78  1  0.16666667  0.66666667  0.50000000  1
  Li  Li79  1  0.16666667  0.83333333  0.33333333  1
  Cl  Cl80  1  0.16666667  0.66666667  0.33333333  1
  Cl  Cl81  1  0.16666667  0.83333333  0.50000000  1
  Cl  Cl82  1  -0.00000000  0.66666667  0.50000000  1
  Cl  Cl83  1  -0.00000000  0.83333333  0.33333333  1
  Li  Li84  1  -0.00000000  0.66666667  0.66666667  1
  Li  Li85  1  -0.00000000  0.83333333  0.83333333  1
  Li  Li86  1  0.16666667  0.66666667  0.83333333  1
  Li  Li87  1  0.16666667  0.83333333  0.66666667  1
  Cl  Cl88  1  0.16666667  0.66666667  0.66666667  1
  Cl  Cl89  1  0.16666667  0.83333333  0.83333333  1
  Cl  Cl90  1  -0.00000000  0.66666667  0.83333333  1
  Cl  Cl91  1  -0.00000000  0.83333333  0.66666667  1
  Li  Li92  1  0.33333333  0.00000000  0.00000000  1
  Li  Li93  1  0.33333333  0.16666667  0.16666667  1
  Li  Li94  1  0.50000000  -0.00000000  0.16666667  1
  Li  Li95  1  0.50000000  0.16666667  0.00000000  1
  Cl  Cl96  1  0.50000000  0.00000000  0.00000000  1
  Cl  Cl97  1  0.50000000  0.16666667  0.16666667  1
  Cl  Cl98  1  0.33333333  -0.00000000  0.16666667  1
  Cl  Cl99  1  0.33333333  0.16666667  0.00000000  1
  Li  Li100  1  0.33333333  -0.00000000  0.33333333  1
  Li  Li101  1  0.33333333  0.16666667  0.50000000  1
  Li  Li102  1  0.50000000  -0.00000000  0.50000000  1
  Li  Li103  1  0.50000000  0.16666667  0.33333333  1
  Cl  Cl104  1  0.50000000  -0.00000000  0.33333333  1
  Cl  Cl105  1  0.50000000  0.16666667  0.50000000  1
  Cl  Cl106  1  0.33333333  -0.00000000  0.50000000  1
  Cl  Cl107  1  0.33333333  0.16666667  0.33333333  1
  Li  Li108  1  0.33333333  -0.00000000  0.66666667  1
  Li  Li109  1  0.33333333  0.16666667  0.83333333  1
  Li  Li110  1  0.50000000  -0.00000000  0.83333333  1
  Li  Li111  1  0.50000000  0.16666667  0.66666667  1
  Cl  Cl112  1  0.50000000  -0.00000000  0.66666667  1
  Cl  Cl113  1  0.50000000  0.16666667  0.83333333  1
  Cl  Cl114  1  0.33333333  -0.00000000  0.83333333  1
  Cl  Cl115  1  0.33333333  0.16666667  0.66666667  1
  Li  Li116  1  0.33333333  0.33333333  0.00000000  1
  Li  Li117  1  0.33333333  0.50000000  0.16666667  1
  Li  Li118  1  0.50000000  0.33333333  0.16666667  1
  Li  Li119  1  0.50000000  0.50000000  0.00000000  1
  Cl  Cl120  1  0.50000000  0.33333333  0.00000000  1
  Cl  Cl121  1  0.50000000  0.50000000  0.16666667  1
  Cl  Cl122  1  0.33333333  0.33333333  0.16666667  1
  Cl  Cl123  1  0.33333333  0.50000000  0.00000000  1
  Li  Li124  1  0.33333333  0.33333333  0.33333333  1
  Li  Li125  1  0.33333333  0.50000000  0.50000000  1
  Li  Li126  1  0.50000000  0.33333333  0.50000000  1
  Cl  Cl127  1  0.33333333  0.33333333  0.50000000  1
  Cl  Cl128  1  0.33333333  0.50000000  0.33333333  1
  Li  Li129  1  0.33333333  0.33333333  0.66666667  1
  Li  Li130  1  0.33333333  0.50000000  0.83333333  1
  Li  Li131  1  0.50000000  0.33333333  0.83333333  1
  Li  Li132  1  0.50000000  0.50000000  0.66666667  1
  Cl  Cl133  1  0.50000000  0.33333333  0.66666667  1
  Cl  Cl134  1  0.50000000  0.50000000  0.83333333  1
  Cl  Cl135  1  0.33333333  0.33333333  0.83333333  1
  Cl  Cl136  1  0.33333333  0.50000000  0.66666667  1
  Li  Li137  1  0.33333333  0.66666667  0.00000000  1
  Li  Li138  1  0.33333333  0.83333333  0.16666667  1
  Li  Li139  1  0.50000000  0.66666667  0.16666667  1
  Li  Li140  1  0.50000000  0.83333333  0.00000000  1
  Cl  Cl141  1  0.50000000  0.66666667  0.00000000  1
  Cl  Cl142  1  0.50000000  0.83333333  0.16666667  1
  Cl  Cl143  1  0.33333333  0.66666667  0.16666667  1
  Cl  Cl144  1  0.33333333  0.83333333  0.00000000  1
  Li  Li145  1  0.33333333  0.66666667  0.33333333  1
  Li  Li146  1  0.33333333  0.83333333  0.50000000  1
  Cl  Cl147  1  0.50000000  0.83333333  0.50000000  1
  Cl  Cl148  1  0.33333333  0.66666667  0.50000000  1
  Cl  Cl149  1  0.33333333  0.83333333  0.33333333  1
  Li  Li150  1  0.33333333  0.66666667  0.66666667  1
  Li  Li151  1  0.33333333  0.83333333  0.83333333  1
  Li  Li152  1  0.50000000  0.66666667  0.83333333  1
  Li  Li153  1  0.50000000  0.83333333  0.66666667  1
  Cl  Cl154  1  0.50000000  0.66666667  0.66666667  1
  Cl  Cl155  1  0.50000000  0.83333333  0.83333333  1
  Cl  Cl156  1  0.33333333  0.66666667  0.83333333  1
  Cl  Cl157  1  0.33333333  0.83333333  0.66666667  1
  Li  Li158  1  0.66666667  0.00000000  0.00000000  1
  Li  Li159  1  0.66666667  0.16666667  0.16666667  1
  Li  Li160  1  0.83333333  -0.00000000  0.16666667  1
  Li  Li161  1  0.83333333  0.16666667  0.00000000  1
  Cl  Cl162  1  0.83333333  0.00000000  0.00000000  1
  Cl  Cl163  1  0.83333333  0.16666667  0.16666667  1
  Cl  Cl164  1  0.66666667  -0.00000000  0.16666667  1
  Cl  Cl165  1  0.66666667  0.16666667  0.00000000  1
  Li  Li166  1  0.66666667  -0.00000000  0.33333333  1
  Li  Li167  1  0.66666667  0.16666667  0.50000000  1
  Li  Li168  1  0.83333333  -0.00000000  0.50000000  1
  Li  Li169  1  0.83333333  0.16666667  0.33333333  1
  Cl  Cl170  1  0.83333333  -0.00000000  0.33333333  1
  Cl  Cl171  1  0.83333333  0.16666667  0.50000000  1
  Cl  Cl172  1  0.66666667  -0.00000000  0.50000000  1
  Cl  Cl173  1  0.66666667  0.16666667  0.33333333  1
  Li  Li174  1  0.66666667  -0.00000000  0.66666667  1
  Li  Li175  1  0.66666667  0.16666667  0.83333333  1
  Li  Li176  1  0.83333333  -0.00000000  0.83333333  1
  Li  Li177  1  0.83333333  0.16666667  0.66666667  1
  Cl  Cl178  1  0.83333333  -0.00000000  0.66666667  1
  Cl  Cl179  1  0.83333333  0.16666667  0.83333333  1
  Cl  Cl180  1  0.66666667  -0.00000000  0.83333333  1
  Cl  Cl181  1  0.66666667  0.16666667  0.66666667  1
  Li  Li182  1  0.66666667  0.33333333  0.00000000  1
  Li  Li183  1  0.66666667  0.50000000  0.16666667  1
  Li  Li184  1  0.83333333  0.33333333  0.16666667  1
  Li  Li185  1  0.83333333  0.50000000  0.00000000  1
  Cl  Cl186  1  0.83333333  0.33333333  0.00000000  1
  Cl  Cl187  1  0.83333333  0.50000000  0.16666667  1
  Cl  Cl188  1  0.66666667  0.33333333  0.16666667  1
  Cl  Cl189  1  0.66666667  0.50000000  0.00000000  1
  Li  Li190  1  0.66666667  0.33333333  0.33333333  1
  Li  Li191  1  0.66666667  0.33333333  0.66666667  1
  Li  Li192  1  0.66666667  0.50000000  0.83333333  1
  Li  Li193  1  0.83333333  0.33333333  0.83333333  1
  Li  Li194  1  0.83333333  0.50000000  0.66666667  1
  Cl  Cl195  1  0.83333333  0.33333333  0.66666667  1
  Cl  Cl196  1  0.83333333  0.50000000  0.83333333  1
  Cl  Cl197  1  0.66666667  0.33333333  0.83333333  1
  Cl  Cl198  1  0.66666667  0.50000000  0.66666667  1
  Li  Li199  1  0.66666667  0.66666667  0.00000000  1
  Li  Li200  1  0.66666667  0.83333333  0.16666667  1
  Li  Li201  1  0.83333333  0.66666667  0.16666667  1
  Li  Li202  1  0.83333333  0.83333333  0.00000000  1
  Cl  Cl203  1  0.83333333  0.66666667  0.00000000  1
  Cl  Cl204  1  0.83333333  0.83333333  0.16666667  1
  Cl  Cl205  1  0.66666667  0.66666667  0.16666667  1
  Cl  Cl206  1  0.66666667  0.83333333  0.00000000  1
  Cl  Cl207  1  0.66666667  0.83333333  0.33333333  1
  Li  Li208  1  0.66666667  0.66666667  0.66666667  1
  Li  Li209  1  0.66666667  0.83333333  0.83333333  1
  Li  Li210  1  0.83333333  0.66666667  0.83333333  1
  Li  Li211  1  0.83333333  0.83333333  0.66666667  1
  Cl  Cl212  1  0.83333333  0.66666667  0.66666667  1
  Cl  Cl213  1  0.83333333  0.83333333  0.83333333  1
  Cl  Cl214  1  0.66666667  0.66666667  0.83333333  1
  Cl  Cl215  1  0.66666667  0.83333333  0.66666667  1
