# Supplementary material for: Optical Gaps of Ionic Materials from GW/BSE-in-DFT and CC2-in-DFT
Source: J Chem Theory Comput. 2024 Oct 17;20(21):9592–605. doi: 10.1021/acs.jctc.4c00819 (PMC11562370; doi:10.1021/acs.jctc.4c00819)
Supplement: Supplementary file 1 — ct4c00819_si_001.zip [file ct4c00819_si_001.zip › Supporting_Information/Ca9O9.cif]

# generated using pymatgen
data_CaO
_symmetry_space_group_name_H-M   'P 1'
_cell_length_a   14.43000001
_cell_length_b   14.43000001
_cell_length_c   14.43000001
_cell_angle_alpha   90.00000000
_cell_angle_beta   90.00000000
_cell_angle_gamma   90.00000000
_symmetry_Int_Tables_number   1
_chemical_formula_structural   CaO
_chemical_formula_sum   'Ca108 O108'
_cell_volume   3004.68531114
_cell_formula_units_Z   108
loop_
 _symmetry_equiv_pos_site_id
 _symmetry_equiv_pos_as_xyz
  1  'x, y, z'
loop_
 _atom_site_type_symbol
 _atom_site_label
 _atom_site_symmetry_multiplicity
 _atom_site_fract_x
 _atom_site_fract_y
 _atom_site_fract_z
 _atom_site_occupancy
  Ca  Ca0  1  0.33333333  0.66666667  0.33333333  1
  O  O1  1  0.50000007  0.66666667  0.33333333  1
  Ca  Ca2  1  0.50000007  0.66666667  0.50000007  1
  O  O3  1  0.33333333  0.66666667  0.50000007  1
  Ca  Ca4  1  0.33333333  0.66666667  0.66666667  1
  Ca  Ca5  1  0.33333333  0.50000007  0.50000007  1
  Ca  Ca6  1  0.50000007  0.50000007  0.33333333  1
  O  O7  1  0.33333333  0.50000007  0.33333333  1
  O  O8  1  0.50000007  0.50000007  0.50000007  1
  Ca  Ca9  1  0.50000007  0.50000007  0.66666667  1
  O  O10  1  0.33333333  0.50000007  0.66666667  1
  O  O11  1  0.50000007  0.66666667  0.66666667  1
  O  O12  1  0.66666667  0.50000007  0.66666667  1
  Ca  Ca13  1  0.66666667  0.50000007  0.50000007  1
  O  O14  1  0.66666667  0.50000007  0.33333333  1
  Ca  Ca15  1  0.66666667  0.66666667  0.33333333  1
  O  O16  1  0.66666667  0.66666667  0.50000007  1
  Ca  Ca17  1  0.66666667  0.66666667  0.66666667  1
  O  O18  1  0.33333333  0.66666667  0.16666674  1
  Ca  Ca19  1  0.33333333  0.50000007  0.16666674  1
  O  O20  1  0.50000007  0.50000007  0.16666674  1
  Ca  Ca21  1  0.66666667  0.50000007  0.16666674  1
  O  O22  1  0.66666667  0.66666667  0.16666674  1
  Ca  Ca23  1  0.50000007  0.66666667  0.16666674  1
  Ca  Ca24  1  0.50000007  0.33333333  0.50000007  1
  O  O25  1  0.50000007  0.33333333  0.00000000  1
  Ca  Ca26  1  0.33333333  0.33333333  0.33333333  1
  O  O27  1  0.33333333  0.33333333  0.50000007  1
  O  O28  1  0.50000007  0.33333333  0.33333333  1
  Ca  Ca29  1  0.33333333  0.33333333  0.66666667  1
  Ca  Ca30  1  0.33333333  0.50000007  0.83333340  1
  Ca  Ca31  1  0.50000007  0.33333333  0.83333340  1
  Ca  Ca32  1  0.50000007  0.33333333  0.16666674  1
  Ca  Ca33  1  0.50000007  0.50000007  0.00000000  1
  O  O34  1  0.33333333  0.50000007  0.00000000  1
  O  O35  1  0.33333333  0.33333333  0.16666674  1
  Ca  Ca36  1  0.50000007  0.83333340  0.33333333  1
  O  O37  1  0.33333333  0.83333340  0.33333333  1
  Ca  Ca38  1  0.33333333  0.83333340  0.50000007  1
  O  O39  1  0.50000007  0.83333340  0.50000007  1
  Ca  Ca40  1  0.50000007  0.83333340  0.00000000  1
  O  O41  1  0.50000007  0.83333340  0.16666674  1
  O  O42  1  0.50000007  0.66666667  0.00000000  1
  O  O43  1  0.33333333  0.83333340  0.00000000  1
  Ca  Ca44  1  0.00000000  0.00000000  0.00000000  1
  Ca  Ca45  1  -0.00000000  0.16666674  0.16666674  1
  Ca  Ca46  1  0.16666674  -0.00000000  0.16666674  1
  Ca  Ca47  1  0.16666674  0.16666674  0.00000000  1
  O  O48  1  -0.00000000  0.16666674  0.00000000  1
  O  O49  1  -0.00000000  -0.00000000  0.16666674  1
  O  O50  1  0.16666674  0.16666674  0.16666674  1
  O  O51  1  0.16666674  0.00000000  0.00000000  1
  Ca  Ca52  1  -0.00000000  -0.00000000  0.33333333  1
  Ca  Ca53  1  -0.00000000  0.16666674  0.50000007  1
  Ca  Ca54  1  0.16666674  -0.00000000  0.50000007  1
  Ca  Ca55  1  0.16666674  0.16666674  0.33333333  1
  O  O56  1  -0.00000000  0.16666674  0.33333333  1
  O  O57  1  -0.00000000  -0.00000000  0.50000007  1
  O  O58  1  0.16666674  0.16666674  0.50000007  1
  O  O59  1  0.16666674  -0.00000000  0.33333333  1
  Ca  Ca60  1  -0.00000000  -0.00000000  0.66666667  1
  Ca  Ca61  1  -0.00000000  0.16666674  0.83333340  1
  Ca  Ca62  1  0.16666674  -0.00000000  0.83333340  1
  Ca  Ca63  1  0.16666674  0.16666674  0.66666667  1
  O  O64  1  -0.00000000  0.16666674  0.66666667  1
  O  O65  1  -0.00000000  -0.00000000  0.83333340  1
  O  O66  1  0.16666674  0.16666674  0.83333340  1
  O  O67  1  0.16666674  -0.00000000  0.66666667  1
  Ca  Ca68  1  -0.00000000  0.33333333  0.00000000  1
  Ca  Ca69  1  -0.00000000  0.50000007  0.16666674  1
  Ca  Ca70  1  0.16666674  0.33333333  0.16666674  1
  Ca  Ca71  1  0.16666674  0.50000007  0.00000000  1
  O  O72  1  -0.00000000  0.50000007  0.00000000  1
  O  O73  1  -0.00000000  0.33333333  0.16666674  1
  O  O74  1  0.16666674  0.50000007  0.16666674  1
  O  O75  1  0.16666674  0.33333333  0.00000000  1
  Ca  Ca76  1  -0.00000000  0.33333333  0.33333333  1
  Ca  Ca77  1  -0.00000000  0.50000007  0.50000007  1
  Ca  Ca78  1  0.16666674  0.33333333  0.50000007  1
  Ca  Ca79  1  0.16666674  0.50000007  0.33333333  1
  O  O80  1  -0.00000000  0.50000007  0.33333333  1
  O  O81  1  -0.00000000  0.33333333  0.50000007  1
  O  O82  1  0.16666674  0.50000007  0.50000007  1
  O  O83  1  0.16666674  0.33333333  0.33333333  1
  Ca  Ca84  1  -0.00000000  0.33333333  0.66666667  1
  Ca  Ca85  1  -0.00000000  0.50000007  0.83333340  1
  Ca  Ca86  1  0.16666674  0.33333333  0.83333340  1
  Ca  Ca87  1  0.16666674  0.50000007  0.66666667  1
  O  O88  1  -0.00000000  0.50000007  0.66666667  1
  O  O89  1  -0.00000000  0.33333333  0.83333340  1
  O  O90  1  0.16666674  0.50000007  0.83333340  1
  O  O91  1  0.16666674  0.33333333  0.66666667  1
  Ca  Ca92  1  -0.00000000  0.66666667  0.00000000  1
  Ca  Ca93  1  -0.00000000  0.83333340  0.16666674  1
  Ca  Ca94  1  0.16666674  0.66666667  0.16666674  1
  Ca  Ca95  1  0.16666674  0.83333340  0.00000000  1
  O  O96  1  -0.00000000  0.83333340  0.00000000  1
  O  O97  1  -0.00000000  0.66666667  0.16666674  1
  O  O98  1  0.16666674  0.83333340  0.16666674  1
  O  O99  1  0.16666674  0.66666667  0.00000000  1
  Ca  Ca100  1  -0.00000000  0.66666667  0.33333333  1
  Ca  Ca101  1  -0.00000000  0.83333340  0.50000007  1
  Ca  Ca102  1  0.16666674  0.66666667  0.50000007  1
  Ca  Ca103  1  0.16666674  0.83333340  0.33333333  1
  O  O104  1  -0.00000000  0.83333340  0.33333333  1
  O  O105  1  -0.00000000  0.66666667  0.50000007  1
  O  O106  1  0.16666674  0.83333340  0.50000007  1
  O  O107  1  0.16666674  0.66666667  0.33333333  1
  Ca  Ca108  1  -0.00000000  0.66666667  0.66666667  1
  Ca  Ca109  1  -0.00000000  0.83333340  0.83333340  1
  Ca  Ca110  1  0.16666674  0.66666667  0.83333340  1
  Ca  Ca111  1  0.16666674  0.83333340  0.66666667  1
  O  O112  1  -0.00000000  0.83333340  0.66666667  1
  O  O113  1  -0.00000000  0.66666667  0.83333340  1
  O  O114  1  0.16666674  0.83333340  0.83333340  1
  O  O115  1  0.16666674  0.66666667  0.66666667  1
  Ca  Ca116  1  0.33333333  0.00000000  0.00000000  1
  Ca  Ca117  1  0.33333333  0.16666674  0.16666674  1
  Ca  Ca118  1  0.50000007  -0.00000000  0.16666674  1
  Ca  Ca119  1  0.50000007  0.16666674  0.00000000  1
  O  O120  1  0.33333333  0.16666674  0.00000000  1
  O  O121  1  0.33333333  -0.00000000  0.16666674  1
  O  O122  1  0.50000007  0.16666674  0.16666674  1
  O  O123  1  0.50000007  0.00000000  0.00000000  1
  Ca  Ca124  1  0.33333333  -0.00000000  0.33333333  1
  Ca  Ca125  1  0.33333333  0.16666674  0.50000007  1
  Ca  Ca126  1  0.50000007  -0.00000000  0.50000007  1
  Ca  Ca127  1  0.50000007  0.16666674  0.33333333  1
  O  O128  1  0.33333333  0.16666674  0.33333333  1
  O  O129  1  0.33333333  -0.00000000  0.50000007  1
  O  O130  1  0.50000007  0.16666674  0.50000007  1
  O  O131  1  0.50000007  -0.00000000  0.33333333  1
  Ca  Ca132  1  0.33333333  -0.00000000  0.66666667  1
  Ca  Ca133  1  0.33333333  0.16666674  0.83333340  1
  Ca  Ca134  1  0.50000007  -0.00000000  0.83333340  1
  Ca  Ca135  1  0.50000007  0.16666674  0.66666667  1
  O  O136  1  0.33333333  0.16666674  0.66666667  1
  O  O137  1  0.33333333  -0.00000000  0.83333340  1
  O  O138  1  0.50000007  0.16666674  0.83333340  1
  O  O139  1  0.50000007  -0.00000000  0.66666667  1
  Ca  Ca140  1  0.33333333  0.33333333  0.00000000  1
  O  O141  1  0.33333333  0.33333333  0.83333340  1
  O  O142  1  0.50000007  0.50000007  0.83333340  1
  O  O143  1  0.50000007  0.33333333  0.66666667  1
  Ca  Ca144  1  0.33333333  0.66666667  0.00000000  1
  Ca  Ca145  1  0.33333333  0.83333340  0.16666674  1
  Ca  Ca146  1  0.33333333  0.83333340  0.83333340  1
  Ca  Ca147  1  0.50000007  0.66666667  0.83333340  1
  Ca  Ca148  1  0.50000007  0.83333340  0.66666667  1
  O  O149  1  0.33333333  0.83333340  0.66666667  1
  O  O150  1  0.33333333  0.66666667  0.83333340  1
  O  O151  1  0.50000007  0.83333340  0.83333340  1
  Ca  Ca152  1  0.66666667  0.00000000  0.00000000  1
  Ca  Ca153  1  0.66666667  0.16666674  0.16666674  1
  Ca  Ca154  1  0.83333340  -0.00000000  0.16666674  1
  Ca  Ca155  1  0.83333340  0.16666674  0.00000000  1
  O  O156  1  0.66666667  0.16666674  0.00000000  1
  O  O157  1  0.66666667  -0.00000000  0.16666674  1
  O  O158  1  0.83333340  0.16666674  0.16666674  1
  O  O159  1  0.83333340  0.00000000  0.00000000  1
  Ca  Ca160  1  0.66666667  -0.00000000  0.33333333  1
  Ca  Ca161  1  0.66666667  0.16666674  0.50000007  1
  Ca  Ca162  1  0.83333340  -0.00000000  0.50000007  1
  Ca  Ca163  1  0.83333340  0.16666674  0.33333333  1
  O  O164  1  0.66666667  0.16666674  0.33333333  1
  O  O165  1  0.66666667  -0.00000000  0.50000007  1
  O  O166  1  0.83333340  0.16666674  0.50000007  1
  O  O167  1  0.83333340  -0.00000000  0.33333333  1
  Ca  Ca168  1  0.66666667  -0.00000000  0.66666667  1
  Ca  Ca169  1  0.66666667  0.16666674  0.83333340  1
  Ca  Ca170  1  0.83333340  -0.00000000  0.83333340  1
  Ca  Ca171  1  0.83333340  0.16666674  0.66666667  1
  O  O172  1  0.66666667  0.16666674  0.66666667  1
  O  O173  1  0.66666667  -0.00000000  0.83333340  1
  O  O174  1  0.83333340  0.16666674  0.83333340  1
  O  O175  1  0.83333340  -0.00000000  0.66666667  1
  Ca  Ca176  1  0.66666667  0.33333333  0.00000000  1
  Ca  Ca177  1  0.83333340  0.33333333  0.16666674  1
  Ca  Ca178  1  0.83333340  0.50000007  0.00000000  1
  O  O179  1  0.66666667  0.50000007  0.00000000  1
  O  O180  1  0.66666667  0.33333333  0.16666674  1
  O  O181  1  0.83333340  0.50000007  0.16666674  1
  O  O182  1  0.83333340  0.33333333  0.00000000  1
  Ca  Ca183  1  0.66666667  0.33333333  0.33333333  1
  Ca  Ca184  1  0.83333340  0.33333333  0.50000007  1
  Ca  Ca185  1  0.83333340  0.50000007  0.33333333  1
  O  O186  1  0.66666667  0.33333333  0.50000007  1
  O  O187  1  0.83333340  0.50000007  0.50000007  1
  O  O188  1  0.83333340  0.33333333  0.33333333  1
  Ca  Ca189  1  0.66666667  0.33333333  0.66666667  1
  Ca  Ca190  1  0.66666667  0.50000007  0.83333340  1
  Ca  Ca191  1  0.83333340  0.33333333  0.83333340  1
  Ca  Ca192  1  0.83333340  0.50000007  0.66666667  1
  O  O193  1  0.66666667  0.33333333  0.83333340  1
  O  O194  1  0.83333340  0.50000007  0.83333340  1
  O  O195  1  0.83333340  0.33333333  0.66666667  1
  Ca  Ca196  1  0.66666667  0.66666667  0.00000000  1
  Ca  Ca197  1  0.66666667  0.83333340  0.16666674  1
  Ca  Ca198  1  0.83333340  0.66666667  0.16666674  1
  Ca  Ca199  1  0.83333340  0.83333340  0.00000000  1
  O  O200  1  0.66666667  0.83333340  0.00000000  1
  O  O201  1  0.83333340  0.83333340  0.16666674  1
  O  O202  1  0.83333340  0.66666667  0.00000000  1
  Ca  Ca203  1  0.66666667  0.83333340  0.50000007  1
  Ca  Ca204  1  0.83333340  0.66666667  0.50000007  1
  Ca  Ca205  1  0.83333340  0.83333340  0.33333333  1
  O  O206  1  0.66666667  0.83333340  0.33333333  1
  O  O207  1  0.83333340  0.83333340  0.50000007  1
  O  O208  1  0.83333340  0.66666667  0.33333333  1
  Ca  Ca209  1  0.66666667  0.83333340  0.83333340  1
  Ca  Ca210  1  0.83333340  0.66666667  0.83333340  1
  Ca  Ca211  1  0.83333340  0.83333340  0.66666667  1
  O  O212  1  0.66666667  0.83333340  0.66666667  1
  O  O213  1  0.66666667  0.66666667  0.83333340  1
  O  O214  1  0.83333340  0.83333340  0.83333340  1
  O  O215  1  0.83333340  0.66666667  0.66666667  1
