# Supplementary material for: Optical Gaps of Ionic Materials from GW/BSE-in-DFT and CC2-in-DFT
Source: J Chem Theory Comput. 2024 Oct 17;20(21):9592–605. doi: 10.1021/acs.jctc.4c00819 (PMC11562370; doi:10.1021/acs.jctc.4c00819)
Supplement: Supplementary file 1 — ct4c00819_si_001.zip [file ct4c00819_si_001.zip › Supporting_Information/Li2F2.cif]

# generated using pymatgen
data_LiF
_symmetry_space_group_name_H-M   'P 1'
_cell_length_a   11.97000000
_cell_length_b   11.97000000
_cell_length_c   11.97000000
_cell_angle_alpha   90.00000000
_cell_angle_beta   90.00000000
_cell_angle_gamma   90.00000000
_symmetry_Int_Tables_number   1
_chemical_formula_structural   LiF
_chemical_formula_sum   'Li108 F108'
_cell_volume   1715.07237504
_cell_formula_units_Z   108
loop_
 _symmetry_equiv_pos_site_id
 _symmetry_equiv_pos_as_xyz
  1  'x, y, z'
loop_
 _atom_site_type_symbol
 _atom_site_label
 _atom_site_symmetry_multiplicity
 _atom_site_fract_x
 _atom_site_fract_y
 _atom_site_fract_z
 _atom_site_occupancy
  Li  Li0  1  0.50000000  0.50000000  0.33333333  1
  F  F1  1  0.50000000  0.50000000  0.50000000  1
  Li  Li2  1  0.66666667  0.50000000  0.50000000  1
  F  F3  1  0.66666667  0.50000000  0.33333333  1
  Li  Li4  1  0.00000000  0.00000000  0.00000000  1
  Li  Li5  1  -0.00000000  0.16666667  0.16666667  1
  Li  Li6  1  0.16666667  -0.00000000  0.16666667  1
  Li  Li7  1  0.16666667  0.16666667  0.00000000  1
  F  F8  1  -0.00000000  0.16666667  0.00000000  1
  F  F9  1  -0.00000000  -0.00000000  0.16666667  1
  F  F10  1  0.16666667  0.16666667  0.16666667  1
  F  F11  1  0.16666667  0.00000000  0.00000000  1
  Li  Li12  1  -0.00000000  -0.00000000  0.33333333  1
  Li  Li13  1  -0.00000000  0.16666667  0.50000000  1
  Li  Li14  1  0.16666667  -0.00000000  0.50000000  1
  Li  Li15  1  0.16666667  0.16666667  0.33333333  1
  F  F16  1  -0.00000000  0.16666667  0.33333333  1
  F  F17  1  -0.00000000  -0.00000000  0.50000000  1
  F  F18  1  0.16666667  0.16666667  0.50000000  1
  F  F19  1  0.16666667  -0.00000000  0.33333333  1
  Li  Li20  1  -0.00000000  -0.00000000  0.66666667  1
  Li  Li21  1  -0.00000000  0.16666667  0.83333333  1
  Li  Li22  1  0.16666667  -0.00000000  0.83333333  1
  Li  Li23  1  0.16666667  0.16666667  0.66666667  1
  F  F24  1  -0.00000000  0.16666667  0.66666667  1
  F  F25  1  -0.00000000  -0.00000000  0.83333333  1
  F  F26  1  0.16666667  0.16666667  0.83333333  1
  F  F27  1  0.16666667  -0.00000000  0.66666667  1
  Li  Li28  1  -0.00000000  0.33333333  0.00000000  1
  Li  Li29  1  -0.00000000  0.50000000  0.16666667  1
  Li  Li30  1  0.16666667  0.33333333  0.16666667  1
  Li  Li31  1  0.16666667  0.50000000  0.00000000  1
  F  F32  1  -0.00000000  0.50000000  0.00000000  1
  F  F33  1  -0.00000000  0.33333333  0.16666667  1
  F  F34  1  0.16666667  0.50000000  0.16666667  1
  F  F35  1  0.16666667  0.33333333  0.00000000  1
  Li  Li36  1  -0.00000000  0.33333333  0.33333333  1
  Li  Li37  1  -0.00000000  0.50000000  0.50000000  1
  Li  Li38  1  0.16666667  0.33333333  0.50000000  1
  Li  Li39  1  0.16666667  0.50000000  0.33333333  1
  F  F40  1  -0.00000000  0.50000000  0.33333333  1
  F  F41  1  -0.00000000  0.33333333  0.50000000  1
  F  F42  1  0.16666667  0.50000000  0.50000000  1
  F  F43  1  0.16666667  0.33333333  0.33333333  1
  Li  Li44  1  -0.00000000  0.33333333  0.66666667  1
  Li  Li45  1  -0.00000000  0.50000000  0.83333333  1
  Li  Li46  1  0.16666667  0.33333333  0.83333333  1
  Li  Li47  1  0.16666667  0.50000000  0.66666667  1
  F  F48  1  -0.00000000  0.50000000  0.66666667  1
  F  F49  1  -0.00000000  0.33333333  0.83333333  1
  F  F50  1  0.16666667  0.50000000  0.83333333  1
  F  F51  1  0.16666667  0.33333333  0.66666667  1
  Li  Li52  1  -0.00000000  0.66666667  0.00000000  1
  Li  Li53  1  -0.00000000  0.83333333  0.16666667  1
  Li  Li54  1  0.16666667  0.66666667  0.16666667  1
  Li  Li55  1  0.16666667  0.83333333  0.00000000  1
  F  F56  1  -0.00000000  0.83333333  0.00000000  1
  F  F57  1  -0.00000000  0.66666667  0.16666667  1
  F  F58  1  0.16666667  0.83333333  0.16666667  1
  F  F59  1  0.16666667  0.66666667  0.00000000  1
  Li  Li60  1  -0.00000000  0.66666667  0.33333333  1
  Li  Li61  1  -0.00000000  0.83333333  0.50000000  1
  Li  Li62  1  0.16666667  0.66666667  0.50000000  1
  Li  Li63  1  0.16666667  0.83333333  0.33333333  1
  F  F64  1  -0.00000000  0.83333333  0.33333333  1
  F  F65  1  -0.00000000  0.66666667  0.50000000  1
  F  F66  1  0.16666667  0.83333333  0.50000000  1
  F  F67  1  0.16666667  0.66666667  0.33333333  1
  Li  Li68  1  -0.00000000  0.66666667  0.66666667  1
  Li  Li69  1  -0.00000000  0.83333333  0.83333333  1
  Li  Li70  1  0.16666667  0.66666667  0.83333333  1
  Li  Li71  1  0.16666667  0.83333333  0.66666667  1
  F  F72  1  -0.00000000  0.83333333  0.66666667  1
  F  F73  1  -0.00000000  0.66666667  0.83333333  1
  F  F74  1  0.16666667  0.83333333  0.83333333  1
  F  F75  1  0.16666667  0.66666667  0.66666667  1
  Li  Li76  1  0.33333333  0.00000000  0.00000000  1
  Li  Li77  1  0.33333333  0.16666667  0.16666667  1
  Li  Li78  1  0.50000000  -0.00000000  0.16666667  1
  Li  Li79  1  0.50000000  0.16666667  0.00000000  1
  F  F80  1  0.33333333  0.16666667  0.00000000  1
  F  F81  1  0.33333333  -0.00000000  0.16666667  1
  F  F82  1  0.50000000  0.16666667  0.16666667  1
  F  F83  1  0.50000000  0.00000000  0.00000000  1
  Li  Li84  1  0.33333333  -0.00000000  0.33333333  1
  Li  Li85  1  0.33333333  0.16666667  0.50000000  1
  Li  Li86  1  0.50000000  -0.00000000  0.50000000  1
  Li  Li87  1  0.50000000  0.16666667  0.33333333  1
  F  F88  1  0.33333333  0.16666667  0.33333333  1
  F  F89  1  0.33333333  -0.00000000  0.50000000  1
  F  F90  1  0.50000000  0.16666667  0.50000000  1
  F  F91  1  0.50000000  -0.00000000  0.33333333  1
  Li  Li92  1  0.33333333  -0.00000000  0.66666667  1
  Li  Li93  1  0.33333333  0.16666667  0.83333333  1
  Li  Li94  1  0.50000000  -0.00000000  0.83333333  1
  Li  Li95  1  0.50000000  0.16666667  0.66666667  1
  F  F96  1  0.33333333  0.16666667  0.66666667  1
  F  F97  1  0.33333333  -0.00000000  0.83333333  1
  F  F98  1  0.50000000  0.16666667  0.83333333  1
  F  F99  1  0.50000000  -0.00000000  0.66666667  1
  Li  Li100  1  0.33333333  0.33333333  0.00000000  1
  Li  Li101  1  0.33333333  0.50000000  0.16666667  1
  Li  Li102  1  0.50000000  0.33333333  0.16666667  1
  Li  Li103  1  0.50000000  0.50000000  0.00000000  1
  F  F104  1  0.33333333  0.50000000  0.00000000  1
  F  F105  1  0.33333333  0.33333333  0.16666667  1
  F  F106  1  0.50000000  0.50000000  0.16666667  1
  F  F107  1  0.50000000  0.33333333  0.00000000  1
  Li  Li108  1  0.33333333  0.33333333  0.33333333  1
  Li  Li109  1  0.33333333  0.50000000  0.50000000  1
  Li  Li110  1  0.50000000  0.33333333  0.50000000  1
  F  F111  1  0.33333333  0.50000000  0.33333333  1
  F  F112  1  0.33333333  0.33333333  0.50000000  1
  F  F113  1  0.50000000  0.33333333  0.33333333  1
  Li  Li114  1  0.33333333  0.33333333  0.66666667  1
  Li  Li115  1  0.33333333  0.50000000  0.83333333  1
  Li  Li116  1  0.50000000  0.33333333  0.83333333  1
  Li  Li117  1  0.50000000  0.50000000  0.66666667  1
  F  F118  1  0.33333333  0.50000000  0.66666667  1
  F  F119  1  0.33333333  0.33333333  0.83333333  1
  F  F120  1  0.50000000  0.50000000  0.83333333  1
  F  F121  1  0.50000000  0.33333333  0.66666667  1
  Li  Li122  1  0.33333333  0.66666667  0.00000000  1
  Li  Li123  1  0.33333333  0.83333333  0.16666667  1
  Li  Li124  1  0.50000000  0.66666667  0.16666667  1
  Li  Li125  1  0.50000000  0.83333333  0.00000000  1
  F  F126  1  0.33333333  0.83333333  0.00000000  1
  F  F127  1  0.33333333  0.66666667  0.16666667  1
  F  F128  1  0.50000000  0.83333333  0.16666667  1
  F  F129  1  0.50000000  0.66666667  0.00000000  1
  Li  Li130  1  0.33333333  0.66666667  0.33333333  1
  Li  Li131  1  0.33333333  0.83333333  0.50000000  1
  Li  Li132  1  0.50000000  0.66666667  0.50000000  1
  Li  Li133  1  0.50000000  0.83333333  0.33333333  1
  F  F134  1  0.33333333  0.83333333  0.33333333  1
  F  F135  1  0.33333333  0.66666667  0.50000000  1
  F  F136  1  0.50000000  0.83333333  0.50000000  1
  F  F137  1  0.50000000  0.66666667  0.33333333  1
  Li  Li138  1  0.33333333  0.66666667  0.66666667  1
  Li  Li139  1  0.33333333  0.83333333  0.83333333  1
  Li  Li140  1  0.50000000  0.66666667  0.83333333  1
  Li  Li141  1  0.50000000  0.83333333  0.66666667  1
  F  F142  1  0.33333333  0.83333333  0.66666667  1
  F  F143  1  0.33333333  0.66666667  0.83333333  1
  F  F144  1  0.50000000  0.83333333  0.83333333  1
  F  F145  1  0.50000000  0.66666667  0.66666667  1
  Li  Li146  1  0.66666667  0.00000000  0.00000000  1
  Li  Li147  1  0.66666667  0.16666667  0.16666667  1
  Li  Li148  1  0.83333333  -0.00000000  0.16666667  1
  Li  Li149  1  0.83333333  0.16666667  0.00000000  1
  F  F150  1  0.66666667  0.16666667  0.00000000  1
  F  F151  1  0.66666667  -0.00000000  0.16666667  1
  F  F152  1  0.83333333  0.16666667  0.16666667  1
  F  F153  1  0.83333333  0.00000000  0.00000000  1
  Li  Li154  1  0.66666667  -0.00000000  0.33333333  1
  Li  Li155  1  0.66666667  0.16666667  0.50000000  1
  Li  Li156  1  0.83333333  -0.00000000  0.50000000  1
  Li  Li157  1  0.83333333  0.16666667  0.33333333  1
  F  F158  1  0.66666667  0.16666667  0.33333333  1
  F  F159  1  0.66666667  -0.00000000  0.50000000  1
  F  F160  1  0.83333333  0.16666667  0.50000000  1
  F  F161  1  0.83333333  -0.00000000  0.33333333  1
  Li  Li162  1  0.66666667  -0.00000000  0.66666667  1
  Li  Li163  1  0.66666667  0.16666667  0.83333333  1
  Li  Li164  1  0.83333333  -0.00000000  0.83333333  1
  Li  Li165  1  0.83333333  0.16666667  0.66666667  1
  F  F166  1  0.66666667  0.16666667  0.66666667  1
  F  F167  1  0.66666667  -0.00000000  0.83333333  1
  F  F168  1  0.83333333  0.16666667  0.83333333  1
  F  F169  1  0.83333333  -0.00000000  0.66666667  1
  Li  Li170  1  0.66666667  0.33333333  0.00000000  1
  Li  Li171  1  0.66666667  0.50000000  0.16666667  1
  Li  Li172  1  0.83333333  0.33333333  0.16666667  1
  Li  Li173  1  0.83333333  0.50000000  0.00000000  1
  F  F174  1  0.66666667  0.50000000  0.00000000  1
  F  F175  1  0.66666667  0.33333333  0.16666667  1
  F  F176  1  0.83333333  0.50000000  0.16666667  1
  F  F177  1  0.83333333  0.33333333  0.00000000  1
  Li  Li178  1  0.66666667  0.33333333  0.33333333  1
  Li  Li179  1  0.83333333  0.33333333  0.50000000  1
  Li  Li180  1  0.83333333  0.50000000  0.33333333  1
  F  F181  1  0.66666667  0.33333333  0.50000000  1
  F  F182  1  0.83333333  0.50000000  0.50000000  1
  F  F183  1  0.83333333  0.33333333  0.33333333  1
  Li  Li184  1  0.66666667  0.33333333  0.66666667  1
  Li  Li185  1  0.66666667  0.50000000  0.83333333  1
  Li  Li186  1  0.83333333  0.33333333  0.83333333  1
  Li  Li187  1  0.83333333  0.50000000  0.66666667  1
  F  F188  1  0.66666667  0.50000000  0.66666667  1
  F  F189  1  0.66666667  0.33333333  0.83333333  1
  F  F190  1  0.83333333  0.50000000  0.83333333  1
  F  F191  1  0.83333333  0.33333333  0.66666667  1
  Li  Li192  1  0.66666667  0.66666667  0.00000000  1
  Li  Li193  1  0.66666667  0.83333333  0.16666667  1
  Li  Li194  1  0.83333333  0.66666667  0.16666667  1
  Li  Li195  1  0.83333333  0.83333333  0.00000000  1
  F  F196  1  0.66666667  0.83333333  0.00000000  1
  F  F197  1  0.66666667  0.66666667  0.16666667  1
  F  F198  1  0.83333333  0.83333333  0.16666667  1
  F  F199  1  0.83333333  0.66666667  0.00000000  1
  Li  Li200  1  0.66666667  0.66666667  0.33333333  1
  Li  Li201  1  0.66666667  0.83333333  0.50000000  1
  Li  Li202  1  0.83333333  0.66666667  0.50000000  1
  Li  Li203  1  0.83333333  0.83333333  0.33333333  1
  F  F204  1  0.66666667  0.83333333  0.33333333  1
  F  F205  1  0.66666667  0.66666667  0.50000000  1
  F  F206  1  0.83333333  0.83333333  0.50000000  1
  F  F207  1  0.83333333  0.66666667  0.33333333  1
  Li  Li208  1  0.66666667  0.66666667  0.66666667  1
  Li  Li209  1  0.66666667  0.83333333  0.83333333  1
  Li  Li210  1  0.83333333  0.66666667  0.83333333  1
  Li  Li211  1  0.83333333  0.83333333  0.66666667  1
  F  F212  1  0.66666667  0.83333333  0.66666667  1
  F  F213  1  0.66666667  0.66666667  0.83333333  1
  F  F214  1  0.83333333  0.83333333  0.83333333  1
  F  F215  1  0.83333333  0.66666667  0.66666667  1
