# Supplementary material for: Optical Gaps of Ionic Materials from GW/BSE-in-DFT and CC2-in-DFT
Source: J Chem Theory Comput. 2024 Oct 17;20(21):9592–605. doi: 10.1021/acs.jctc.4c00819 (PMC11562370; doi:10.1021/acs.jctc.4c00819)
Supplement: Supplementary file 1 — ct4c00819_si_001.zip [file ct4c00819_si_001.zip › Supporting_Information/K2F2.cif]

# generated using pymatgen
data_KF
_symmetry_space_group_name_H-M   'P 1'
_cell_length_a   16.05000001
_cell_length_b   16.05000001
_cell_length_c   16.05000001
_cell_angle_alpha   90.00000000
_cell_angle_beta   90.00000000
_cell_angle_gamma   90.00000000
_symmetry_Int_Tables_number   1
_chemical_formula_structural   KF
_chemical_formula_sum   'K108 F108'
_cell_volume   4134.52012939
_cell_formula_units_Z   108
loop_
 _symmetry_equiv_pos_site_id
 _symmetry_equiv_pos_as_xyz
  1  'x, y, z'
loop_
 _atom_site_type_symbol
 _atom_site_label
 _atom_site_symmetry_multiplicity
 _atom_site_fract_x
 _atom_site_fract_y
 _atom_site_fract_z
 _atom_site_occupancy
  K  K0  1  0.33333302  0.50000000  0.50000000  1
  K  K1  1  0.50000000  0.50000000  0.33333302  1
  F  F2  1  0.50000000  0.50000000  0.50000000  1
  F  F3  1  0.33333302  0.50000000  0.33333302  1
  F  F4  1  0.66666698  0.66666698  0.50000000  1
  K  K5  1  0.66666698  0.66666698  0.66666698  1
  K  K6  1  0.33333302  0.50000000  0.16666698  1
  K  K7  1  0.50000000  0.66666698  0.16666698  1
  F  F8  1  0.33333302  0.66666698  0.16666698  1
  K  K9  1  0.33333302  0.66666698  0.33333302  1
  K  K10  1  0.50000000  0.66666698  0.50000000  1
  F  F11  1  0.50000000  0.66666698  0.33333302  1
  F  F12  1  0.33333302  0.66666698  0.50000000  1
  K  K13  1  0.33333302  0.66666698  0.66666698  1
  F  F14  1  0.50000000  0.66666698  0.66666698  1
  F  F15  1  0.50000000  0.50000000  0.16666698  1
  K  K16  1  0.50000000  0.50000000  0.66666698  1
  F  F17  1  0.33333302  0.50000000  0.66666698  1
  F  F18  1  0.66666698  0.50000000  0.66666698  1
  K  K19  1  0.66666698  0.50000000  0.50000000  1
  K  K20  1  0.66666698  0.50000000  0.16666698  1
  F  F21  1  0.66666698  0.66666698  0.16666698  1
  F  F22  1  0.66666698  0.50000000  0.33333302  1
  K  K23  1  0.66666698  0.66666698  0.33333302  1
  F  F24  1  0.66666698  0.83333302  0.00000000  1
  K  K25  1  0.33333302  0.83333302  0.50000000  1
  K  K26  1  0.50000000  0.83333302  0.33333302  1
  F  F27  1  0.50000000  0.83333302  0.50000000  1
  F  F28  1  0.50000000  0.33333302  0.33333302  1
  F  F29  1  0.33333302  0.33333302  0.50000000  1
  F  F30  1  0.33333302  0.83333302  0.00000000  1
  K  K31  1  0.50000000  0.33333302  0.16666698  1
  K  K32  1  0.50000000  0.50000000  0.00000000  1
  F  F33  1  0.50000000  0.33333302  0.00000000  1
  K  K34  1  0.50000000  0.83333302  0.00000000  1
  F  F35  1  0.50000000  0.66666698  0.00000000  1
  F  F36  1  0.50000000  0.83333302  0.16666698  1
  F  F37  1  0.33333302  0.83333302  0.33333302  1
  K  K38  1  0.33333302  0.83333302  0.83333302  1
  K  K39  1  0.50000000  0.66666698  0.83333302  1
  K  K40  1  0.50000000  0.83333302  0.66666698  1
  F  F41  1  0.33333302  0.33333302  0.16666698  1
  F  F42  1  0.33333302  0.50000000  0.00000000  1
  K  K43  1  0.33333302  0.33333302  0.33333302  1
  K  K44  1  0.50000000  0.33333302  0.50000000  1
  K  K45  1  0.33333302  0.33333302  0.66666698  1
  K  K46  1  0.33333302  0.50000000  0.83333302  1
  K  K47  1  0.50000000  0.33333302  0.83333302  1
  K  K48  1  0.00000000  0.00000000  0.00000000  1
  F  F49  1  0.50000000  0.33333302  0.66666698  1
  F  F50  1  0.50000000  0.50000000  0.83333302  1
  F  F51  1  0.33333302  0.33333302  0.83333302  1
  K  K52  1  -0.00000000  0.16666698  0.16666698  1
  K  K53  1  0.16666698  -0.00000000  0.16666698  1
  K  K54  1  0.16666698  0.16666698  0.00000000  1
  F  F55  1  0.16666698  0.00000000  0.00000000  1
  F  F56  1  0.16666698  0.16666698  0.16666698  1
  F  F57  1  -0.00000000  -0.00000000  0.16666698  1
  F  F58  1  -0.00000000  0.16666698  0.00000000  1
  K  K59  1  -0.00000000  -0.00000000  0.33333302  1
  K  K60  1  -0.00000000  0.16666698  0.50000000  1
  K  K61  1  0.16666698  -0.00000000  0.50000000  1
  K  K62  1  0.16666698  0.16666698  0.33333302  1
  F  F63  1  0.16666698  -0.00000000  0.33333302  1
  F  F64  1  0.66666698  0.83333302  0.33333302  1
  F  F65  1  0.16666698  0.16666698  0.50000000  1
  F  F66  1  -0.00000000  -0.00000000  0.50000000  1
  F  F67  1  -0.00000000  0.16666698  0.33333302  1
  K  K68  1  -0.00000000  -0.00000000  0.66666698  1
  K  K69  1  -0.00000000  0.16666698  0.83333302  1
  K  K70  1  0.16666698  -0.00000000  0.83333302  1
  K  K71  1  0.16666698  0.16666698  0.66666698  1
  F  F72  1  0.16666698  -0.00000000  0.66666698  1
  F  F73  1  0.16666698  0.16666698  0.83333302  1
  F  F74  1  -0.00000000  -0.00000000  0.83333302  1
  F  F75  1  -0.00000000  0.16666698  0.66666698  1
  K  K76  1  -0.00000000  0.33333302  0.00000000  1
  K  K77  1  -0.00000000  0.50000000  0.16666698  1
  K  K78  1  0.16666698  0.33333302  0.16666698  1
  K  K79  1  0.16666698  0.50000000  0.00000000  1
  F  F80  1  0.16666698  0.33333302  0.00000000  1
  F  F81  1  0.16666698  0.50000000  0.16666698  1
  F  F82  1  -0.00000000  0.33333302  0.16666698  1
  F  F83  1  -0.00000000  0.50000000  0.00000000  1
  K  K84  1  -0.00000000  0.33333302  0.33333302  1
  K  K85  1  -0.00000000  0.50000000  0.50000000  1
  K  K86  1  0.16666698  0.33333302  0.50000000  1
  K  K87  1  0.16666698  0.50000000  0.33333302  1
  F  F88  1  0.16666698  0.33333302  0.33333302  1
  F  F89  1  0.16666698  0.50000000  0.50000000  1
  F  F90  1  -0.00000000  0.33333302  0.50000000  1
  F  F91  1  -0.00000000  0.50000000  0.33333302  1
  K  K92  1  -0.00000000  0.33333302  0.66666698  1
  K  K93  1  -0.00000000  0.50000000  0.83333302  1
  K  K94  1  0.16666698  0.33333302  0.83333302  1
  K  K95  1  0.16666698  0.50000000  0.66666698  1
  F  F96  1  0.16666698  0.33333302  0.66666698  1
  F  F97  1  0.16666698  0.50000000  0.83333302  1
  F  F98  1  -0.00000000  0.33333302  0.83333302  1
  F  F99  1  -0.00000000  0.50000000  0.66666698  1
  K  K100  1  -0.00000000  0.66666698  0.00000000  1
  K  K101  1  -0.00000000  0.83333302  0.16666698  1
  K  K102  1  0.16666698  0.66666698  0.16666698  1
  K  K103  1  0.16666698  0.83333302  0.00000000  1
  F  F104  1  0.16666698  0.66666698  0.00000000  1
  F  F105  1  0.16666698  0.83333302  0.16666698  1
  F  F106  1  -0.00000000  0.66666698  0.16666698  1
  F  F107  1  -0.00000000  0.83333302  0.00000000  1
  K  K108  1  -0.00000000  0.66666698  0.33333302  1
  K  K109  1  -0.00000000  0.83333302  0.50000000  1
  K  K110  1  0.16666698  0.66666698  0.50000000  1
  K  K111  1  0.16666698  0.83333302  0.33333302  1
  F  F112  1  0.16666698  0.66666698  0.33333302  1
  F  F113  1  0.16666698  0.83333302  0.50000000  1
  F  F114  1  -0.00000000  0.66666698  0.50000000  1
  F  F115  1  -0.00000000  0.83333302  0.33333302  1
  K  K116  1  -0.00000000  0.66666698  0.66666698  1
  K  K117  1  -0.00000000  0.83333302  0.83333302  1
  K  K118  1  0.16666698  0.66666698  0.83333302  1
  K  K119  1  0.16666698  0.83333302  0.66666698  1
  F  F120  1  0.16666698  0.66666698  0.66666698  1
  F  F121  1  0.16666698  0.83333302  0.83333302  1
  F  F122  1  -0.00000000  0.66666698  0.83333302  1
  F  F123  1  -0.00000000  0.83333302  0.66666698  1
  K  K124  1  0.33333302  0.00000000  0.00000000  1
  K  K125  1  0.33333302  0.16666698  0.16666698  1
  K  K126  1  0.50000000  -0.00000000  0.16666698  1
  K  K127  1  0.50000000  0.16666698  0.00000000  1
  F  F128  1  0.50000000  0.00000000  0.00000000  1
  F  F129  1  0.50000000  0.16666698  0.16666698  1
  F  F130  1  0.33333302  -0.00000000  0.16666698  1
  F  F131  1  0.33333302  0.16666698  0.00000000  1
  K  K132  1  0.33333302  -0.00000000  0.33333302  1
  K  K133  1  0.33333302  0.16666698  0.50000000  1
  K  K134  1  0.50000000  -0.00000000  0.50000000  1
  K  K135  1  0.50000000  0.16666698  0.33333302  1
  F  F136  1  0.50000000  -0.00000000  0.33333302  1
  F  F137  1  0.50000000  0.16666698  0.50000000  1
  F  F138  1  0.33333302  -0.00000000  0.50000000  1
  F  F139  1  0.33333302  0.16666698  0.33333302  1
  K  K140  1  0.33333302  -0.00000000  0.66666698  1
  K  K141  1  0.33333302  0.16666698  0.83333302  1
  K  K142  1  0.50000000  -0.00000000  0.83333302  1
  K  K143  1  0.50000000  0.16666698  0.66666698  1
  F  F144  1  0.50000000  -0.00000000  0.66666698  1
  F  F145  1  0.50000000  0.16666698  0.83333302  1
  F  F146  1  0.33333302  -0.00000000  0.83333302  1
  F  F147  1  0.33333302  0.16666698  0.66666698  1
  K  K148  1  0.33333302  0.33333302  0.00000000  1
  K  K149  1  0.33333302  0.66666698  0.00000000  1
  K  K150  1  0.33333302  0.83333302  0.16666698  1
  F  F151  1  0.50000000  0.83333302  0.83333302  1
  F  F152  1  0.33333302  0.66666698  0.83333302  1
  F  F153  1  0.33333302  0.83333302  0.66666698  1
  K  K154  1  0.66666698  0.00000000  0.00000000  1
  K  K155  1  0.66666698  0.16666698  0.16666698  1
  K  K156  1  0.83333302  -0.00000000  0.16666698  1
  K  K157  1  0.83333302  0.16666698  0.00000000  1
  F  F158  1  0.83333302  0.00000000  0.00000000  1
  F  F159  1  0.83333302  0.16666698  0.16666698  1
  F  F160  1  0.66666698  -0.00000000  0.16666698  1
  F  F161  1  0.66666698  0.16666698  0.00000000  1
  K  K162  1  0.66666698  -0.00000000  0.33333302  1
  K  K163  1  0.66666698  0.16666698  0.50000000  1
  K  K164  1  0.83333302  -0.00000000  0.50000000  1
  K  K165  1  0.83333302  0.16666698  0.33333302  1
  F  F166  1  0.83333302  -0.00000000  0.33333302  1
  F  F167  1  0.83333302  0.16666698  0.50000000  1
  F  F168  1  0.66666698  -0.00000000  0.50000000  1
  F  F169  1  0.66666698  0.16666698  0.33333302  1
  K  K170  1  0.66666698  -0.00000000  0.66666698  1
  K  K171  1  0.66666698  0.16666698  0.83333302  1
  K  K172  1  0.83333302  -0.00000000  0.83333302  1
  K  K173  1  0.83333302  0.16666698  0.66666698  1
  F  F174  1  0.83333302  -0.00000000  0.66666698  1
  F  F175  1  0.83333302  0.16666698  0.83333302  1
  F  F176  1  0.66666698  -0.00000000  0.83333302  1
  F  F177  1  0.66666698  0.16666698  0.66666698  1
  K  K178  1  0.66666698  0.33333302  0.00000000  1
  K  K179  1  0.83333302  0.33333302  0.16666698  1
  K  K180  1  0.83333302  0.50000000  0.00000000  1
  F  F181  1  0.83333302  0.33333302  0.00000000  1
  F  F182  1  0.83333302  0.50000000  0.16666698  1
  F  F183  1  0.66666698  0.33333302  0.16666698  1
  F  F184  1  0.66666698  0.50000000  0.00000000  1
  K  K185  1  0.66666698  0.33333302  0.33333302  1
  K  K186  1  0.83333302  0.33333302  0.50000000  1
  K  K187  1  0.83333302  0.50000000  0.33333302  1
  F  F188  1  0.83333302  0.33333302  0.33333302  1
  F  F189  1  0.83333302  0.50000000  0.50000000  1
  F  F190  1  0.66666698  0.33333302  0.50000000  1
  K  K191  1  0.66666698  0.33333302  0.66666698  1
  K  K192  1  0.66666698  0.50000000  0.83333302  1
  K  K193  1  0.83333302  0.33333302  0.83333302  1
  K  K194  1  0.83333302  0.50000000  0.66666698  1
  F  F195  1  0.83333302  0.33333302  0.66666698  1
  F  F196  1  0.83333302  0.50000000  0.83333302  1
  F  F197  1  0.66666698  0.33333302  0.83333302  1
  K  K198  1  0.66666698  0.66666698  0.00000000  1
  K  K199  1  0.66666698  0.83333302  0.16666698  1
  K  K200  1  0.83333302  0.66666698  0.16666698  1
  K  K201  1  0.83333302  0.83333302  0.00000000  1
  F  F202  1  0.83333302  0.66666698  0.00000000  1
  F  F203  1  0.83333302  0.83333302  0.16666698  1
  K  K204  1  0.66666698  0.83333302  0.50000000  1
  K  K205  1  0.83333302  0.66666698  0.50000000  1
  K  K206  1  0.83333302  0.83333302  0.33333302  1
  F  F207  1  0.83333302  0.66666698  0.33333302  1
  F  F208  1  0.83333302  0.83333302  0.50000000  1
  K  K209  1  0.66666698  0.83333302  0.83333302  1
  K  K210  1  0.83333302  0.66666698  0.83333302  1
  K  K211  1  0.83333302  0.83333302  0.66666698  1
  F  F212  1  0.83333302  0.66666698  0.66666698  1
  F  F213  1  0.83333302  0.83333302  0.83333302  1
  F  F214  1  0.66666698  0.66666698  0.83333302  1
  F  F215  1  0.66666698  0.83333302  0.66666698  1
