# Supplementary material for: Optical Gaps of Ionic Materials from GW/BSE-in-DFT and CC2-in-DFT
Source: J Chem Theory Comput. 2024 Oct 17;20(21):9592–605. doi: 10.1021/acs.jctc.4c00819 (PMC11562370; doi:10.1021/acs.jctc.4c00819)
Supplement: Supplementary file 1 — ct4c00819_si_001.zip [file ct4c00819_si_001.zip › Supporting_Information/Na2F2.cif]

# generated using pymatgen
data_NaF
_symmetry_space_group_name_H-M   'P 1'
_cell_length_a   13.86000001
_cell_length_b   13.86000001
_cell_length_c   13.86000001
_cell_angle_alpha   90.00000000
_cell_angle_beta   90.00000000
_cell_angle_gamma   90.00000000
_symmetry_Int_Tables_number   1
_chemical_formula_structural   NaF
_chemical_formula_sum   'Na108 F108'
_cell_volume   2662.50046013
_cell_formula_units_Z   108
loop_
 _symmetry_equiv_pos_site_id
 _symmetry_equiv_pos_as_xyz
  1  'x, y, z'
loop_
 _atom_site_type_symbol
 _atom_site_label
 _atom_site_symmetry_multiplicity
 _atom_site_fract_x
 _atom_site_fract_y
 _atom_site_fract_z
 _atom_site_occupancy
  Na  Na0  1  0.50000000  0.50000000  0.33333297  1
  F  F1  1  0.50000000  0.50000000  0.50000000  1
  Na  Na2  1  0.66666703  0.50000000  0.50000000  1
  F  F3  1  0.66666703  0.50000000  0.33333297  1
  Na  Na4  1  0.83333297  0.33333297  0.50000000  1
  Na  Na5  1  0.83333297  0.50000000  0.33333297  1
  F  F6  1  0.66666703  0.33333297  0.50000000  1
  F  F7  1  0.33333297  0.33333297  0.50000000  1
  F  F8  1  0.33333297  0.50000000  0.33333297  1
  F  F9  1  0.50000000  0.33333297  0.33333297  1
  Na  Na10  1  0.00000000  0.00000000  0.00000000  1
  Na  Na11  1  -0.00000000  0.16666703  0.16666703  1
  Na  Na12  1  0.16666703  -0.00000000  0.16666703  1
  Na  Na13  1  0.16666703  0.16666703  0.00000000  1
  F  F14  1  -0.00000000  -0.00000000  0.16666703  1
  F  F15  1  -0.00000000  0.16666703  0.00000000  1
  F  F16  1  0.16666703  0.00000000  0.00000000  1
  F  F17  1  0.16666703  0.16666703  0.16666703  1
  Na  Na18  1  -0.00000000  -0.00000000  0.33333297  1
  Na  Na19  1  -0.00000000  0.16666703  0.50000000  1
  Na  Na20  1  0.16666703  -0.00000000  0.50000000  1
  Na  Na21  1  0.16666703  0.16666703  0.33333297  1
  F  F22  1  -0.00000000  -0.00000000  0.50000000  1
  F  F23  1  -0.00000000  0.16666703  0.33333297  1
  F  F24  1  0.16666703  -0.00000000  0.33333297  1
  F  F25  1  0.16666703  0.16666703  0.50000000  1
  Na  Na26  1  -0.00000000  -0.00000000  0.66666703  1
  Na  Na27  1  -0.00000000  0.16666703  0.83333297  1
  Na  Na28  1  0.16666703  -0.00000000  0.83333297  1
  Na  Na29  1  0.16666703  0.16666703  0.66666703  1
  F  F30  1  -0.00000000  -0.00000000  0.83333297  1
  F  F31  1  -0.00000000  0.16666703  0.66666703  1
  F  F32  1  0.16666703  -0.00000000  0.66666703  1
  F  F33  1  0.16666703  0.16666703  0.83333297  1
  Na  Na34  1  -0.00000000  0.33333297  0.00000000  1
  Na  Na35  1  -0.00000000  0.50000000  0.16666703  1
  Na  Na36  1  0.16666703  0.33333297  0.16666703  1
  Na  Na37  1  0.16666703  0.50000000  0.00000000  1
  F  F38  1  -0.00000000  0.33333297  0.16666703  1
  F  F39  1  -0.00000000  0.50000000  0.00000000  1
  F  F40  1  0.16666703  0.33333297  0.00000000  1
  F  F41  1  0.16666703  0.50000000  0.16666703  1
  Na  Na42  1  -0.00000000  0.33333297  0.33333297  1
  Na  Na43  1  -0.00000000  0.50000000  0.50000000  1
  Na  Na44  1  0.16666703  0.33333297  0.50000000  1
  Na  Na45  1  0.16666703  0.50000000  0.33333297  1
  F  F46  1  -0.00000000  0.33333297  0.50000000  1
  F  F47  1  -0.00000000  0.50000000  0.33333297  1
  F  F48  1  0.16666703  0.33333297  0.33333297  1
  F  F49  1  0.16666703  0.50000000  0.50000000  1
  Na  Na50  1  -0.00000000  0.33333297  0.66666703  1
  Na  Na51  1  -0.00000000  0.50000000  0.83333297  1
  Na  Na52  1  0.16666703  0.33333297  0.83333297  1
  Na  Na53  1  0.16666703  0.50000000  0.66666703  1
  F  F54  1  -0.00000000  0.33333297  0.83333297  1
  F  F55  1  -0.00000000  0.50000000  0.66666703  1
  F  F56  1  0.16666703  0.33333297  0.66666703  1
  F  F57  1  0.16666703  0.50000000  0.83333297  1
  Na  Na58  1  -0.00000000  0.66666703  0.00000000  1
  Na  Na59  1  -0.00000000  0.83333297  0.16666703  1
  Na  Na60  1  0.16666703  0.66666703  0.16666703  1
  Na  Na61  1  0.16666703  0.83333297  0.00000000  1
  F  F62  1  -0.00000000  0.66666703  0.16666703  1
  F  F63  1  -0.00000000  0.83333297  0.00000000  1
  F  F64  1  0.16666703  0.66666703  0.00000000  1
  F  F65  1  0.16666703  0.83333297  0.16666703  1
  Na  Na66  1  -0.00000000  0.66666703  0.33333297  1
  Na  Na67  1  -0.00000000  0.83333297  0.50000000  1
  Na  Na68  1  0.16666703  0.66666703  0.50000000  1
  Na  Na69  1  0.16666703  0.83333297  0.33333297  1
  F  F70  1  -0.00000000  0.66666703  0.50000000  1
  F  F71  1  -0.00000000  0.83333297  0.33333297  1
  F  F72  1  0.16666703  0.66666703  0.33333297  1
  F  F73  1  0.16666703  0.83333297  0.50000000  1
  Na  Na74  1  -0.00000000  0.66666703  0.66666703  1
  Na  Na75  1  -0.00000000  0.83333297  0.83333297  1
  Na  Na76  1  0.16666703  0.66666703  0.83333297  1
  Na  Na77  1  0.16666703  0.83333297  0.66666703  1
  F  F78  1  -0.00000000  0.66666703  0.83333297  1
  F  F79  1  -0.00000000  0.83333297  0.66666703  1
  F  F80  1  0.16666703  0.66666703  0.66666703  1
  F  F81  1  0.16666703  0.83333297  0.83333297  1
  Na  Na82  1  0.33333297  0.00000000  0.00000000  1
  Na  Na83  1  0.33333297  0.16666703  0.16666703  1
  Na  Na84  1  0.50000000  -0.00000000  0.16666703  1
  Na  Na85  1  0.50000000  0.16666703  0.00000000  1
  F  F86  1  0.33333297  -0.00000000  0.16666703  1
  F  F87  1  0.33333297  0.16666703  0.00000000  1
  F  F88  1  0.50000000  0.00000000  0.00000000  1
  F  F89  1  0.50000000  0.16666703  0.16666703  1
  Na  Na90  1  0.33333297  -0.00000000  0.33333297  1
  Na  Na91  1  0.33333297  0.16666703  0.50000000  1
  Na  Na92  1  0.50000000  -0.00000000  0.50000000  1
  Na  Na93  1  0.50000000  0.16666703  0.33333297  1
  F  F94  1  0.33333297  -0.00000000  0.50000000  1
  F  F95  1  0.33333297  0.16666703  0.33333297  1
  F  F96  1  0.50000000  -0.00000000  0.33333297  1
  F  F97  1  0.50000000  0.16666703  0.50000000  1
  Na  Na98  1  0.33333297  -0.00000000  0.66666703  1
  Na  Na99  1  0.33333297  0.16666703  0.83333297  1
  Na  Na100  1  0.50000000  -0.00000000  0.83333297  1
  Na  Na101  1  0.50000000  0.16666703  0.66666703  1
  F  F102  1  0.33333297  -0.00000000  0.83333297  1
  F  F103  1  0.33333297  0.16666703  0.66666703  1
  F  F104  1  0.50000000  -0.00000000  0.66666703  1
  F  F105  1  0.50000000  0.16666703  0.83333297  1
  Na  Na106  1  0.33333297  0.33333297  0.00000000  1
  Na  Na107  1  0.33333297  0.50000000  0.16666703  1
  Na  Na108  1  0.50000000  0.33333297  0.16666703  1
  Na  Na109  1  0.50000000  0.50000000  0.00000000  1
  F  F110  1  0.33333297  0.33333297  0.16666703  1
  F  F111  1  0.33333297  0.50000000  0.00000000  1
  F  F112  1  0.50000000  0.33333297  0.00000000  1
  F  F113  1  0.50000000  0.50000000  0.16666703  1
  Na  Na114  1  0.33333297  0.33333297  0.33333297  1
  Na  Na115  1  0.33333297  0.50000000  0.50000000  1
  Na  Na116  1  0.50000000  0.33333297  0.50000000  1
  Na  Na117  1  0.33333297  0.33333297  0.66666703  1
  Na  Na118  1  0.33333297  0.50000000  0.83333297  1
  Na  Na119  1  0.50000000  0.33333297  0.83333297  1
  Na  Na120  1  0.50000000  0.50000000  0.66666703  1
  F  F121  1  0.33333297  0.33333297  0.83333297  1
  F  F122  1  0.33333297  0.50000000  0.66666703  1
  F  F123  1  0.50000000  0.33333297  0.66666703  1
  F  F124  1  0.50000000  0.50000000  0.83333297  1
  Na  Na125  1  0.33333297  0.66666703  0.00000000  1
  Na  Na126  1  0.33333297  0.83333297  0.16666703  1
  Na  Na127  1  0.50000000  0.66666703  0.16666703  1
  Na  Na128  1  0.50000000  0.83333297  0.00000000  1
  F  F129  1  0.33333297  0.66666703  0.16666703  1
  F  F130  1  0.33333297  0.83333297  0.00000000  1
  F  F131  1  0.50000000  0.66666703  0.00000000  1
  F  F132  1  0.50000000  0.83333297  0.16666703  1
  Na  Na133  1  0.33333297  0.66666703  0.33333297  1
  Na  Na134  1  0.33333297  0.83333297  0.50000000  1
  Na  Na135  1  0.50000000  0.66666703  0.50000000  1
  Na  Na136  1  0.50000000  0.83333297  0.33333297  1
  F  F137  1  0.33333297  0.66666703  0.50000000  1
  F  F138  1  0.33333297  0.83333297  0.33333297  1
  F  F139  1  0.50000000  0.66666703  0.33333297  1
  F  F140  1  0.50000000  0.83333297  0.50000000  1
  Na  Na141  1  0.33333297  0.66666703  0.66666703  1
  Na  Na142  1  0.33333297  0.83333297  0.83333297  1
  Na  Na143  1  0.50000000  0.66666703  0.83333297  1
  Na  Na144  1  0.50000000  0.83333297  0.66666703  1
  F  F145  1  0.33333297  0.66666703  0.83333297  1
  F  F146  1  0.33333297  0.83333297  0.66666703  1
  F  F147  1  0.50000000  0.66666703  0.66666703  1
  F  F148  1  0.50000000  0.83333297  0.83333297  1
  Na  Na149  1  0.66666703  0.00000000  0.00000000  1
  Na  Na150  1  0.66666703  0.16666703  0.16666703  1
  Na  Na151  1  0.83333297  -0.00000000  0.16666703  1
  Na  Na152  1  0.83333297  0.16666703  0.00000000  1
  F  F153  1  0.66666703  -0.00000000  0.16666703  1
  F  F154  1  0.66666703  0.16666703  0.00000000  1
  F  F155  1  0.83333297  0.00000000  0.00000000  1
  F  F156  1  0.83333297  0.16666703  0.16666703  1
  Na  Na157  1  0.66666703  -0.00000000  0.33333297  1
  Na  Na158  1  0.66666703  0.16666703  0.50000000  1
  Na  Na159  1  0.83333297  -0.00000000  0.50000000  1
  Na  Na160  1  0.83333297  0.16666703  0.33333297  1
  F  F161  1  0.66666703  -0.00000000  0.50000000  1
  F  F162  1  0.66666703  0.16666703  0.33333297  1
  F  F163  1  0.83333297  -0.00000000  0.33333297  1
  F  F164  1  0.83333297  0.16666703  0.50000000  1
  Na  Na165  1  0.66666703  -0.00000000  0.66666703  1
  Na  Na166  1  0.66666703  0.16666703  0.83333297  1
  Na  Na167  1  0.83333297  -0.00000000  0.83333297  1
  Na  Na168  1  0.83333297  0.16666703  0.66666703  1
  F  F169  1  0.66666703  -0.00000000  0.83333297  1
  F  F170  1  0.66666703  0.16666703  0.66666703  1
  F  F171  1  0.83333297  -0.00000000  0.66666703  1
  F  F172  1  0.83333297  0.16666703  0.83333297  1
  Na  Na173  1  0.66666703  0.33333297  0.00000000  1
  Na  Na174  1  0.66666703  0.50000000  0.16666703  1
  Na  Na175  1  0.83333297  0.33333297  0.16666703  1
  Na  Na176  1  0.83333297  0.50000000  0.00000000  1
  F  F177  1  0.66666703  0.33333297  0.16666703  1
  F  F178  1  0.66666703  0.50000000  0.00000000  1
  F  F179  1  0.83333297  0.33333297  0.00000000  1
  F  F180  1  0.83333297  0.50000000  0.16666703  1
  Na  Na181  1  0.66666703  0.33333297  0.33333297  1
  F  F182  1  0.83333297  0.33333297  0.33333297  1
  F  F183  1  0.83333297  0.50000000  0.50000000  1
  Na  Na184  1  0.66666703  0.33333297  0.66666703  1
  Na  Na185  1  0.66666703  0.50000000  0.83333297  1
  Na  Na186  1  0.83333297  0.33333297  0.83333297  1
  Na  Na187  1  0.83333297  0.50000000  0.66666703  1
  F  F188  1  0.66666703  0.33333297  0.83333297  1
  F  F189  1  0.66666703  0.50000000  0.66666703  1
  F  F190  1  0.83333297  0.33333297  0.66666703  1
  F  F191  1  0.83333297  0.50000000  0.83333297  1
  Na  Na192  1  0.66666703  0.66666703  0.00000000  1
  Na  Na193  1  0.66666703  0.83333297  0.16666703  1
  Na  Na194  1  0.83333297  0.66666703  0.16666703  1
  Na  Na195  1  0.83333297  0.83333297  0.00000000  1
  F  F196  1  0.66666703  0.66666703  0.16666703  1
  F  F197  1  0.66666703  0.83333297  0.00000000  1
  F  F198  1  0.83333297  0.66666703  0.00000000  1
  F  F199  1  0.83333297  0.83333297  0.16666703  1
  Na  Na200  1  0.66666703  0.66666703  0.33333297  1
  Na  Na201  1  0.66666703  0.83333297  0.50000000  1
  Na  Na202  1  0.83333297  0.66666703  0.50000000  1
  Na  Na203  1  0.83333297  0.83333297  0.33333297  1
  F  F204  1  0.66666703  0.66666703  0.50000000  1
  F  F205  1  0.66666703  0.83333297  0.33333297  1
  F  F206  1  0.83333297  0.66666703  0.33333297  1
  F  F207  1  0.83333297  0.83333297  0.50000000  1
  Na  Na208  1  0.66666703  0.66666703  0.66666703  1
  Na  Na209  1  0.66666703  0.83333297  0.83333297  1
  Na  Na210  1  0.83333297  0.66666703  0.83333297  1
  Na  Na211  1  0.83333297  0.83333297  0.66666703  1
  F  F212  1  0.66666703  0.66666703  0.83333297  1
  F  F213  1  0.66666703  0.83333297  0.66666703  1
  F  F214  1  0.83333297  0.66666703  0.66666703  1
  F  F215  1  0.83333297  0.83333297  0.83333297  1
