# Supplementary material for: Optical Gaps of Ionic Materials from GW/BSE-in-DFT and CC2-in-DFT
Source: J Chem Theory Comput. 2024 Oct 17;20(21):9592–605. doi: 10.1021/acs.jctc.4c00819 (PMC11562370; doi:10.1021/acs.jctc.4c00819)
Supplement: Supplementary file 1 — ct4c00819_si_001.zip [file ct4c00819_si_001.zip › Supporting_Information/Na4F4.cif]

# generated using pymatgen
data_NaF
_symmetry_space_group_name_H-M   'P 1'
_cell_length_a   13.86000001
_cell_length_b   13.86000001
_cell_length_c   13.86000001
_cell_angle_alpha   90.00000000
_cell_angle_beta   90.00000000
_cell_angle_gamma   90.00000000
_symmetry_Int_Tables_number   1
_chemical_formula_structural   NaF
_chemical_formula_sum   'Na108 F108'
_cell_volume   2662.50046013
_cell_formula_units_Z   108
loop_
 _symmetry_equiv_pos_site_id
 _symmetry_equiv_pos_as_xyz
  1  'x, y, z'
loop_
 _atom_site_type_symbol
 _atom_site_label
 _atom_site_symmetry_multiplicity
 _atom_site_fract_x
 _atom_site_fract_y
 _atom_site_fract_z
 _atom_site_occupancy
  Na  Na0  1  0.50000000  0.66666667  0.50000000  1
  F  F1  1  0.50000000  0.66666667  0.33333333  1
  Na  Na2  1  0.50000000  0.50000000  0.33333333  1
  F  F3  1  0.50000000  0.50000000  0.50000000  1
  Na  Na4  1  0.66666667  0.66666667  0.33333333  1
  F  F5  1  0.66666667  0.66666667  0.50000000  1
  Na  Na6  1  0.66666667  0.50000000  0.50000000  1
  F  F7  1  0.66666667  0.50000000  0.33333333  1
  Na  Na8  1  0.83333333  0.33333333  0.50000000  1
  Na  Na9  1  0.83333333  0.50000000  0.33333333  1
  F  F10  1  0.66666667  0.33333333  0.50000000  1
  Na  Na11  1  0.66666667  0.83333333  0.50000000  1
  Na  Na12  1  0.83333333  0.66666667  0.50000000  1
  Na  Na13  1  0.83333333  0.83333333  0.33333333  1
  F  F14  1  0.33333333  0.33333333  0.50000000  1
  F  F15  1  0.33333333  0.50000000  0.33333333  1
  F  F16  1  0.50000000  0.33333333  0.33333333  1
  Na  Na17  1  0.50000000  0.83333333  0.33333333  1
  F  F18  1  0.33333333  0.66666667  0.50000000  1
  F  F19  1  0.33333333  0.83333333  0.33333333  1
  Na  Na20  1  0.00000000  0.00000000  0.00000000  1
  Na  Na21  1  -0.00000000  0.16666667  0.16666667  1
  Na  Na22  1  0.16666667  -0.00000000  0.16666667  1
  Na  Na23  1  0.16666667  0.16666667  0.00000000  1
  F  F24  1  -0.00000000  -0.00000000  0.16666667  1
  F  F25  1  -0.00000000  0.16666667  0.00000000  1
  F  F26  1  0.16666667  0.00000000  0.00000000  1
  F  F27  1  0.16666667  0.16666667  0.16666667  1
  Na  Na28  1  -0.00000000  -0.00000000  0.33333333  1
  Na  Na29  1  -0.00000000  0.16666667  0.50000000  1
  Na  Na30  1  0.16666667  -0.00000000  0.50000000  1
  Na  Na31  1  0.16666667  0.16666667  0.33333333  1
  F  F32  1  -0.00000000  -0.00000000  0.50000000  1
  F  F33  1  -0.00000000  0.16666667  0.33333333  1
  F  F34  1  0.16666667  -0.00000000  0.33333333  1
  F  F35  1  0.16666667  0.16666667  0.50000000  1
  Na  Na36  1  -0.00000000  -0.00000000  0.66666667  1
  Na  Na37  1  -0.00000000  0.16666667  0.83333333  1
  Na  Na38  1  0.16666667  -0.00000000  0.83333333  1
  Na  Na39  1  0.16666667  0.16666667  0.66666667  1
  F  F40  1  -0.00000000  -0.00000000  0.83333333  1
  F  F41  1  -0.00000000  0.16666667  0.66666667  1
  F  F42  1  0.16666667  -0.00000000  0.66666667  1
  F  F43  1  0.16666667  0.16666667  0.83333333  1
  Na  Na44  1  -0.00000000  0.33333333  0.00000000  1
  Na  Na45  1  -0.00000000  0.50000000  0.16666667  1
  Na  Na46  1  0.16666667  0.33333333  0.16666667  1
  Na  Na47  1  0.16666667  0.50000000  0.00000000  1
  F  F48  1  -0.00000000  0.33333333  0.16666667  1
  F  F49  1  -0.00000000  0.50000000  0.00000000  1
  F  F50  1  0.16666667  0.33333333  0.00000000  1
  F  F51  1  0.16666667  0.50000000  0.16666667  1
  Na  Na52  1  -0.00000000  0.33333333  0.33333333  1
  Na  Na53  1  -0.00000000  0.50000000  0.50000000  1
  Na  Na54  1  0.16666667  0.33333333  0.50000000  1
  Na  Na55  1  0.16666667  0.50000000  0.33333333  1
  F  F56  1  -0.00000000  0.33333333  0.50000000  1
  F  F57  1  -0.00000000  0.50000000  0.33333333  1
  F  F58  1  0.16666667  0.33333333  0.33333333  1
  F  F59  1  0.16666667  0.50000000  0.50000000  1
  Na  Na60  1  -0.00000000  0.33333333  0.66666667  1
  Na  Na61  1  -0.00000000  0.50000000  0.83333333  1
  Na  Na62  1  0.16666667  0.33333333  0.83333333  1
  Na  Na63  1  0.16666667  0.50000000  0.66666667  1
  F  F64  1  -0.00000000  0.33333333  0.83333333  1
  F  F65  1  -0.00000000  0.50000000  0.66666667  1
  F  F66  1  0.16666667  0.33333333  0.66666667  1
  F  F67  1  0.16666667  0.50000000  0.83333333  1
  Na  Na68  1  -0.00000000  0.66666667  0.00000000  1
  Na  Na69  1  -0.00000000  0.83333333  0.16666667  1
  Na  Na70  1  0.16666667  0.66666667  0.16666667  1
  Na  Na71  1  0.16666667  0.83333333  0.00000000  1
  F  F72  1  -0.00000000  0.66666667  0.16666667  1
  F  F73  1  -0.00000000  0.83333333  0.00000000  1
  F  F74  1  0.16666667  0.66666667  0.00000000  1
  F  F75  1  0.16666667  0.83333333  0.16666667  1
  Na  Na76  1  -0.00000000  0.66666667  0.33333333  1
  Na  Na77  1  -0.00000000  0.83333333  0.50000000  1
  Na  Na78  1  0.16666667  0.66666667  0.50000000  1
  Na  Na79  1  0.16666667  0.83333333  0.33333333  1
  F  F80  1  -0.00000000  0.66666667  0.50000000  1
  F  F81  1  -0.00000000  0.83333333  0.33333333  1
  F  F82  1  0.16666667  0.66666667  0.33333333  1
  F  F83  1  0.16666667  0.83333333  0.50000000  1
  Na  Na84  1  -0.00000000  0.66666667  0.66666667  1
  Na  Na85  1  -0.00000000  0.83333333  0.83333333  1
  Na  Na86  1  0.16666667  0.66666667  0.83333333  1
  Na  Na87  1  0.16666667  0.83333333  0.66666667  1
  F  F88  1  -0.00000000  0.66666667  0.83333333  1
  F  F89  1  -0.00000000  0.83333333  0.66666667  1
  F  F90  1  0.16666667  0.66666667  0.66666667  1
  F  F91  1  0.16666667  0.83333333  0.83333333  1
  Na  Na92  1  0.33333333  0.00000000  0.00000000  1
  Na  Na93  1  0.33333333  0.16666667  0.16666667  1
  Na  Na94  1  0.50000000  -0.00000000  0.16666667  1
  Na  Na95  1  0.50000000  0.16666667  0.00000000  1
  F  F96  1  0.33333333  -0.00000000  0.16666667  1
  F  F97  1  0.33333333  0.16666667  0.00000000  1
  F  F98  1  0.50000000  0.00000000  0.00000000  1
  F  F99  1  0.50000000  0.16666667  0.16666667  1
  Na  Na100  1  0.33333333  -0.00000000  0.33333333  1
  Na  Na101  1  0.33333333  0.16666667  0.50000000  1
  Na  Na102  1  0.50000000  -0.00000000  0.50000000  1
  Na  Na103  1  0.50000000  0.16666667  0.33333333  1
  F  F104  1  0.33333333  -0.00000000  0.50000000  1
  F  F105  1  0.33333333  0.16666667  0.33333333  1
  F  F106  1  0.50000000  -0.00000000  0.33333333  1
  F  F107  1  0.50000000  0.16666667  0.50000000  1
  Na  Na108  1  0.33333333  -0.00000000  0.66666667  1
  Na  Na109  1  0.33333333  0.16666667  0.83333333  1
  Na  Na110  1  0.50000000  -0.00000000  0.83333333  1
  Na  Na111  1  0.50000000  0.16666667  0.66666667  1
  F  F112  1  0.33333333  -0.00000000  0.83333333  1
  F  F113  1  0.33333333  0.16666667  0.66666667  1
  F  F114  1  0.50000000  -0.00000000  0.66666667  1
  F  F115  1  0.50000000  0.16666667  0.83333333  1
  Na  Na116  1  0.33333333  0.33333333  0.00000000  1
  Na  Na117  1  0.33333333  0.50000000  0.16666667  1
  Na  Na118  1  0.50000000  0.33333333  0.16666667  1
  Na  Na119  1  0.50000000  0.50000000  0.00000000  1
  F  F120  1  0.33333333  0.33333333  0.16666667  1
  F  F121  1  0.33333333  0.50000000  0.00000000  1
  F  F122  1  0.50000000  0.33333333  0.00000000  1
  F  F123  1  0.50000000  0.50000000  0.16666667  1
  Na  Na124  1  0.33333333  0.33333333  0.33333333  1
  Na  Na125  1  0.33333333  0.50000000  0.50000000  1
  Na  Na126  1  0.50000000  0.33333333  0.50000000  1
  Na  Na127  1  0.33333333  0.33333333  0.66666667  1
  Na  Na128  1  0.33333333  0.50000000  0.83333333  1
  Na  Na129  1  0.50000000  0.33333333  0.83333333  1
  Na  Na130  1  0.50000000  0.50000000  0.66666667  1
  F  F131  1  0.33333333  0.33333333  0.83333333  1
  F  F132  1  0.33333333  0.50000000  0.66666667  1
  F  F133  1  0.50000000  0.33333333  0.66666667  1
  F  F134  1  0.50000000  0.50000000  0.83333333  1
  Na  Na135  1  0.33333333  0.66666667  0.00000000  1
  Na  Na136  1  0.33333333  0.83333333  0.16666667  1
  Na  Na137  1  0.50000000  0.66666667  0.16666667  1
  Na  Na138  1  0.50000000  0.83333333  0.00000000  1
  F  F139  1  0.33333333  0.66666667  0.16666667  1
  F  F140  1  0.33333333  0.83333333  0.00000000  1
  F  F141  1  0.50000000  0.66666667  0.00000000  1
  F  F142  1  0.50000000  0.83333333  0.16666667  1
  Na  Na143  1  0.33333333  0.66666667  0.33333333  1
  Na  Na144  1  0.33333333  0.83333333  0.50000000  1
  F  F145  1  0.50000000  0.83333333  0.50000000  1
  Na  Na146  1  0.33333333  0.66666667  0.66666667  1
  Na  Na147  1  0.33333333  0.83333333  0.83333333  1
  Na  Na148  1  0.50000000  0.66666667  0.83333333  1
  Na  Na149  1  0.50000000  0.83333333  0.66666667  1
  F  F150  1  0.33333333  0.66666667  0.83333333  1
  F  F151  1  0.33333333  0.83333333  0.66666667  1
  F  F152  1  0.50000000  0.66666667  0.66666667  1
  F  F153  1  0.50000000  0.83333333  0.83333333  1
  Na  Na154  1  0.66666667  0.00000000  0.00000000  1
  Na  Na155  1  0.66666667  0.16666667  0.16666667  1
  Na  Na156  1  0.83333333  -0.00000000  0.16666667  1
  Na  Na157  1  0.83333333  0.16666667  0.00000000  1
  F  F158  1  0.66666667  -0.00000000  0.16666667  1
  F  F159  1  0.66666667  0.16666667  0.00000000  1
  F  F160  1  0.83333333  0.00000000  0.00000000  1
  F  F161  1  0.83333333  0.16666667  0.16666667  1
  Na  Na162  1  0.66666667  -0.00000000  0.33333333  1
  Na  Na163  1  0.66666667  0.16666667  0.50000000  1
  Na  Na164  1  0.83333333  -0.00000000  0.50000000  1
  Na  Na165  1  0.83333333  0.16666667  0.33333333  1
  F  F166  1  0.66666667  -0.00000000  0.50000000  1
  F  F167  1  0.66666667  0.16666667  0.33333333  1
  F  F168  1  0.83333333  -0.00000000  0.33333333  1
  F  F169  1  0.83333333  0.16666667  0.50000000  1
  Na  Na170  1  0.66666667  -0.00000000  0.66666667  1
  Na  Na171  1  0.66666667  0.16666667  0.83333333  1
  Na  Na172  1  0.83333333  -0.00000000  0.83333333  1
  Na  Na173  1  0.83333333  0.16666667  0.66666667  1
  F  F174  1  0.66666667  -0.00000000  0.83333333  1
  F  F175  1  0.66666667  0.16666667  0.66666667  1
  F  F176  1  0.83333333  -0.00000000  0.66666667  1
  F  F177  1  0.83333333  0.16666667  0.83333333  1
  Na  Na178  1  0.66666667  0.33333333  0.00000000  1
  Na  Na179  1  0.66666667  0.50000000  0.16666667  1
  Na  Na180  1  0.83333333  0.33333333  0.16666667  1
  Na  Na181  1  0.83333333  0.50000000  0.00000000  1
  F  F182  1  0.66666667  0.33333333  0.16666667  1
  F  F183  1  0.66666667  0.50000000  0.00000000  1
  F  F184  1  0.83333333  0.33333333  0.00000000  1
  F  F185  1  0.83333333  0.50000000  0.16666667  1
  Na  Na186  1  0.66666667  0.33333333  0.33333333  1
  F  F187  1  0.83333333  0.33333333  0.33333333  1
  F  F188  1  0.83333333  0.50000000  0.50000000  1
  Na  Na189  1  0.66666667  0.33333333  0.66666667  1
  Na  Na190  1  0.66666667  0.50000000  0.83333333  1
  Na  Na191  1  0.83333333  0.33333333  0.83333333  1
  Na  Na192  1  0.83333333  0.50000000  0.66666667  1
  F  F193  1  0.66666667  0.33333333  0.83333333  1
  F  F194  1  0.66666667  0.50000000  0.66666667  1
  F  F195  1  0.83333333  0.33333333  0.66666667  1
  F  F196  1  0.83333333  0.50000000  0.83333333  1
  Na  Na197  1  0.66666667  0.66666667  0.00000000  1
  Na  Na198  1  0.66666667  0.83333333  0.16666667  1
  Na  Na199  1  0.83333333  0.66666667  0.16666667  1
  Na  Na200  1  0.83333333  0.83333333  0.00000000  1
  F  F201  1  0.66666667  0.66666667  0.16666667  1
  F  F202  1  0.66666667  0.83333333  0.00000000  1
  F  F203  1  0.83333333  0.66666667  0.00000000  1
  F  F204  1  0.83333333  0.83333333  0.16666667  1
  F  F205  1  0.66666667  0.83333333  0.33333333  1
  F  F206  1  0.83333333  0.66666667  0.33333333  1
  F  F207  1  0.83333333  0.83333333  0.50000000  1
  Na  Na208  1  0.66666667  0.66666667  0.66666667  1
  Na  Na209  1  0.66666667  0.83333333  0.83333333  1
  Na  Na210  1  0.83333333  0.66666667  0.83333333  1
  Na  Na211  1  0.83333333  0.83333333  0.66666667  1
  F  F212  1  0.66666667  0.66666667  0.83333333  1
  F  F213  1  0.66666667  0.83333333  0.66666667  1
  F  F214  1  0.83333333  0.66666667  0.66666667  1
  F  F215  1  0.83333333  0.83333333  0.83333333  1
