# Supplementary material for: Optical Gaps of Ionic Materials from GW/BSE-in-DFT and CC2-in-DFT
Source: J Chem Theory Comput. 2024 Oct 17;20(21):9592–605. doi: 10.1021/acs.jctc.4c00819 (PMC11562370; doi:10.1021/acs.jctc.4c00819)
Supplement: Supplementary file 1 — ct4c00819_si_001.zip [file ct4c00819_si_001.zip › Supporting_Information/Mg12O12.cif]

# generated using pymatgen
data_MgO
_symmetry_space_group_name_H-M   'P 1'
_cell_length_a   12.58200001
_cell_length_b   12.58200001
_cell_length_c   12.58200001
_cell_angle_alpha   90.00000000
_cell_angle_beta   90.00000000
_cell_angle_gamma   90.00000000
_symmetry_Int_Tables_number   1
_chemical_formula_structural   MgO
_chemical_formula_sum   'Mg108 O108'
_cell_volume   1991.81520406
_cell_formula_units_Z   108
loop_
 _symmetry_equiv_pos_site_id
 _symmetry_equiv_pos_as_xyz
  1  'x, y, z'
loop_
 _atom_site_type_symbol
 _atom_site_label
 _atom_site_symmetry_multiplicity
 _atom_site_fract_x
 _atom_site_fract_y
 _atom_site_fract_z
 _atom_site_occupancy
  O  O0  1  0.66666714  0.66666714  0.83333389  1
  O  O1  1  0.66666714  0.50000032  0.66666714  1
  O  O2  1  0.66666714  0.66666714  0.50000032  1
  O  O3  1  0.66666714  0.50000032  0.33333357  1
  O  O4  1  0.50000032  0.50000032  0.83333389  1
  O  O5  1  0.33333357  0.50000032  0.33333357  1
  O  O6  1  0.50000032  0.50000032  0.50000032  1
  O  O7  1  0.33333357  0.50000032  0.66666714  1
  O  O8  1  0.33333357  0.66666714  0.50000032  1
  O  O9  1  0.50000032  0.66666714  0.33333357  1
  O  O10  1  0.33333357  0.66666714  0.83333389  1
  O  O11  1  0.50000032  0.66666714  0.66666714  1
  Mg  Mg12  1  0.66666714  0.50000032  0.50000032  1
  Mg  Mg13  1  0.66666714  0.50000032  0.83333389  1
  Mg  Mg14  1  0.33333357  0.50000032  0.50000032  1
  Mg  Mg15  1  0.50000032  0.50000032  0.33333357  1
  Mg  Mg16  1  0.33333357  0.50000032  0.83333389  1
  Mg  Mg17  1  0.50000032  0.50000032  0.66666714  1
  Mg  Mg18  1  0.33333357  0.66666714  0.33333357  1
  Mg  Mg19  1  0.50000032  0.66666714  0.50000032  1
  Mg  Mg20  1  0.33333357  0.66666714  0.66666714  1
  Mg  Mg21  1  0.50000032  0.66666714  0.83333389  1
  Mg  Mg22  1  0.66666714  0.66666714  0.66666714  1
  Mg  Mg23  1  0.66666714  0.66666714  0.33333357  1
  Mg  Mg24  1  0.33333357  0.83333389  0.50000032  1
  Mg  Mg25  1  0.50000032  0.83333389  0.33333357  1
  O  O26  1  0.33333357  0.83333389  0.33333357  1
  O  O27  1  0.50000032  0.83333389  0.50000032  1
  Mg  Mg28  1  0.33333357  0.83333389  0.83333389  1
  Mg  Mg29  1  0.50000032  0.83333389  0.66666714  1
  O  O30  1  0.33333357  0.83333389  0.66666714  1
  O  O31  1  0.33333357  0.33333357  0.83333389  1
  Mg  Mg32  1  0.33333357  0.33333357  0.66666714  1
  Mg  Mg33  1  0.50000032  0.33333357  0.83333389  1
  O  O34  1  0.50000032  0.33333357  0.33333357  1
  Mg  Mg35  1  0.00000000  0.00000000  0.00000000  1
  Mg  Mg36  1  -0.00000000  0.16666675  0.16666675  1
  Mg  Mg37  1  0.16666675  -0.00000000  0.16666675  1
  Mg  Mg38  1  0.16666675  0.16666675  0.00000000  1
  O  O39  1  -0.00000000  -0.00000000  0.16666675  1
  O  O40  1  -0.00000000  0.16666675  0.00000000  1
  O  O41  1  0.16666675  0.00000000  0.00000000  1
  O  O42  1  0.16666675  0.16666675  0.16666675  1
  Mg  Mg43  1  -0.00000000  -0.00000000  0.33333357  1
  Mg  Mg44  1  -0.00000000  0.16666675  0.50000032  1
  Mg  Mg45  1  0.16666675  -0.00000000  0.50000032  1
  Mg  Mg46  1  0.16666675  0.16666675  0.33333357  1
  O  O47  1  -0.00000000  -0.00000000  0.50000032  1
  O  O48  1  -0.00000000  0.16666675  0.33333357  1
  O  O49  1  0.16666675  -0.00000000  0.33333357  1
  O  O50  1  0.16666675  0.16666675  0.50000032  1
  Mg  Mg51  1  -0.00000000  -0.00000000  0.66666714  1
  Mg  Mg52  1  -0.00000000  0.16666675  0.83333389  1
  Mg  Mg53  1  0.16666675  -0.00000000  0.83333389  1
  Mg  Mg54  1  0.16666675  0.16666675  0.66666714  1
  O  O55  1  -0.00000000  -0.00000000  0.83333389  1
  O  O56  1  -0.00000000  0.16666675  0.66666714  1
  O  O57  1  0.16666675  -0.00000000  0.66666714  1
  O  O58  1  0.16666675  0.16666675  0.83333389  1
  Mg  Mg59  1  -0.00000000  0.33333357  0.00000000  1
  Mg  Mg60  1  -0.00000000  0.50000032  0.16666675  1
  Mg  Mg61  1  0.16666675  0.33333357  0.16666675  1
  Mg  Mg62  1  0.16666675  0.50000032  0.00000000  1
  O  O63  1  -0.00000000  0.33333357  0.16666675  1
  O  O64  1  -0.00000000  0.50000032  0.00000000  1
  O  O65  1  0.16666675  0.33333357  0.00000000  1
  O  O66  1  0.16666675  0.50000032  0.16666675  1
  Mg  Mg67  1  -0.00000000  0.33333357  0.33333357  1
  Mg  Mg68  1  -0.00000000  0.50000032  0.50000032  1
  Mg  Mg69  1  0.16666675  0.33333357  0.50000032  1
  Mg  Mg70  1  0.16666675  0.50000032  0.33333357  1
  O  O71  1  -0.00000000  0.33333357  0.50000032  1
  O  O72  1  -0.00000000  0.50000032  0.33333357  1
  O  O73  1  0.16666675  0.33333357  0.33333357  1
  O  O74  1  0.16666675  0.50000032  0.50000032  1
  Mg  Mg75  1  -0.00000000  0.33333357  0.66666714  1
  Mg  Mg76  1  -0.00000000  0.50000032  0.83333389  1
  Mg  Mg77  1  0.16666675  0.33333357  0.83333389  1
  Mg  Mg78  1  0.16666675  0.50000032  0.66666714  1
  O  O79  1  -0.00000000  0.33333357  0.83333389  1
  O  O80  1  -0.00000000  0.50000032  0.66666714  1
  O  O81  1  0.16666675  0.33333357  0.66666714  1
  O  O82  1  0.16666675  0.50000032  0.83333389  1
  Mg  Mg83  1  -0.00000000  0.66666714  0.00000000  1
  Mg  Mg84  1  -0.00000000  0.83333389  0.16666675  1
  Mg  Mg85  1  0.16666675  0.66666714  0.16666675  1
  Mg  Mg86  1  0.16666675  0.83333389  0.00000000  1
  O  O87  1  -0.00000000  0.66666714  0.16666675  1
  O  O88  1  -0.00000000  0.83333389  0.00000000  1
  O  O89  1  0.16666675  0.66666714  0.00000000  1
  O  O90  1  0.16666675  0.83333389  0.16666675  1
  Mg  Mg91  1  -0.00000000  0.66666714  0.33333357  1
  Mg  Mg92  1  -0.00000000  0.83333389  0.50000032  1
  Mg  Mg93  1  0.16666675  0.66666714  0.50000032  1
  Mg  Mg94  1  0.16666675  0.83333389  0.33333357  1
  O  O95  1  -0.00000000  0.66666714  0.50000032  1
  O  O96  1  -0.00000000  0.83333389  0.33333357  1
  O  O97  1  0.16666675  0.66666714  0.33333357  1
  O  O98  1  0.16666675  0.83333389  0.50000032  1
  Mg  Mg99  1  -0.00000000  0.66666714  0.66666714  1
  Mg  Mg100  1  -0.00000000  0.83333389  0.83333389  1
  Mg  Mg101  1  0.16666675  0.66666714  0.83333389  1
  Mg  Mg102  1  0.16666675  0.83333389  0.66666714  1
  O  O103  1  -0.00000000  0.66666714  0.83333389  1
  O  O104  1  -0.00000000  0.83333389  0.66666714  1
  O  O105  1  0.16666675  0.66666714  0.66666714  1
  O  O106  1  0.16666675  0.83333389  0.83333389  1
  Mg  Mg107  1  0.33333357  0.00000000  0.00000000  1
  Mg  Mg108  1  0.33333357  0.16666675  0.16666675  1
  Mg  Mg109  1  0.50000032  -0.00000000  0.16666675  1
  Mg  Mg110  1  0.50000032  0.16666675  0.00000000  1
  O  O111  1  0.33333357  -0.00000000  0.16666675  1
  O  O112  1  0.33333357  0.16666675  0.00000000  1
  O  O113  1  0.50000032  0.00000000  0.00000000  1
  O  O114  1  0.50000032  0.16666675  0.16666675  1
  Mg  Mg115  1  0.33333357  -0.00000000  0.33333357  1
  Mg  Mg116  1  0.33333357  0.16666675  0.50000032  1
  Mg  Mg117  1  0.50000032  -0.00000000  0.50000032  1
  Mg  Mg118  1  0.50000032  0.16666675  0.33333357  1
  O  O119  1  0.33333357  -0.00000000  0.50000032  1
  O  O120  1  0.33333357  0.16666675  0.33333357  1
  O  O121  1  0.50000032  -0.00000000  0.33333357  1
  O  O122  1  0.50000032  0.16666675  0.50000032  1
  Mg  Mg123  1  0.33333357  -0.00000000  0.66666714  1
  Mg  Mg124  1  0.33333357  0.16666675  0.83333389  1
  Mg  Mg125  1  0.50000032  -0.00000000  0.83333389  1
  Mg  Mg126  1  0.50000032  0.16666675  0.66666714  1
  O  O127  1  0.33333357  -0.00000000  0.83333389  1
  O  O128  1  0.33333357  0.16666675  0.66666714  1
  O  O129  1  0.50000032  -0.00000000  0.66666714  1
  O  O130  1  0.50000032  0.16666675  0.83333389  1
  Mg  Mg131  1  0.33333357  0.33333357  0.00000000  1
  Mg  Mg132  1  0.33333357  0.50000032  0.16666675  1
  Mg  Mg133  1  0.50000032  0.33333357  0.16666675  1
  Mg  Mg134  1  0.50000032  0.50000032  0.00000000  1
  O  O135  1  0.33333357  0.33333357  0.16666675  1
  O  O136  1  0.33333357  0.50000032  0.00000000  1
  O  O137  1  0.50000032  0.33333357  0.00000000  1
  O  O138  1  0.50000032  0.50000032  0.16666675  1
  Mg  Mg139  1  0.33333357  0.33333357  0.33333357  1
  Mg  Mg140  1  0.50000032  0.33333357  0.50000032  1
  O  O141  1  0.33333357  0.33333357  0.50000032  1
  O  O142  1  0.50000032  0.33333357  0.66666714  1
  Mg  Mg143  1  0.33333357  0.66666714  0.00000000  1
  Mg  Mg144  1  0.33333357  0.83333389  0.16666675  1
  Mg  Mg145  1  0.50000032  0.66666714  0.16666675  1
  Mg  Mg146  1  0.50000032  0.83333389  0.00000000  1
  O  O147  1  0.33333357  0.66666714  0.16666675  1
  O  O148  1  0.33333357  0.83333389  0.00000000  1
  O  O149  1  0.50000032  0.66666714  0.00000000  1
  O  O150  1  0.50000032  0.83333389  0.16666675  1
  O  O151  1  0.50000032  0.83333389  0.83333389  1
  Mg  Mg152  1  0.66666714  0.00000000  0.00000000  1
  Mg  Mg153  1  0.66666714  0.16666675  0.16666675  1
  Mg  Mg154  1  0.83333389  -0.00000000  0.16666675  1
  Mg  Mg155  1  0.83333389  0.16666675  0.00000000  1
  O  O156  1  0.66666714  -0.00000000  0.16666675  1
  O  O157  1  0.66666714  0.16666675  0.00000000  1
  O  O158  1  0.83333389  0.00000000  0.00000000  1
  O  O159  1  0.83333389  0.16666675  0.16666675  1
  Mg  Mg160  1  0.66666714  -0.00000000  0.33333357  1
  Mg  Mg161  1  0.66666714  0.16666675  0.50000032  1
  Mg  Mg162  1  0.83333389  -0.00000000  0.50000032  1
  Mg  Mg163  1  0.83333389  0.16666675  0.33333357  1
  O  O164  1  0.66666714  -0.00000000  0.50000032  1
  O  O165  1  0.66666714  0.16666675  0.33333357  1
  O  O166  1  0.83333389  -0.00000000  0.33333357  1
  O  O167  1  0.83333389  0.16666675  0.50000032  1
  Mg  Mg168  1  0.66666714  -0.00000000  0.66666714  1
  Mg  Mg169  1  0.66666714  0.16666675  0.83333389  1
  Mg  Mg170  1  0.83333389  -0.00000000  0.83333389  1
  Mg  Mg171  1  0.83333389  0.16666675  0.66666714  1
  O  O172  1  0.66666714  -0.00000000  0.83333389  1
  O  O173  1  0.66666714  0.16666675  0.66666714  1
  O  O174  1  0.83333389  -0.00000000  0.66666714  1
  O  O175  1  0.83333389  0.16666675  0.83333389  1
  Mg  Mg176  1  0.66666714  0.33333357  0.00000000  1
  Mg  Mg177  1  0.66666714  0.50000032  0.16666675  1
  Mg  Mg178  1  0.83333389  0.33333357  0.16666675  1
  Mg  Mg179  1  0.83333389  0.50000032  0.00000000  1
  O  O180  1  0.66666714  0.33333357  0.16666675  1
  O  O181  1  0.66666714  0.50000032  0.00000000  1
  O  O182  1  0.83333389  0.33333357  0.00000000  1
  O  O183  1  0.83333389  0.50000032  0.16666675  1
  Mg  Mg184  1  0.66666714  0.33333357  0.33333357  1
  Mg  Mg185  1  0.83333389  0.33333357  0.50000032  1
  Mg  Mg186  1  0.83333389  0.50000032  0.33333357  1
  O  O187  1  0.66666714  0.33333357  0.50000032  1
  O  O188  1  0.83333389  0.33333357  0.33333357  1
  O  O189  1  0.83333389  0.50000032  0.50000032  1
  Mg  Mg190  1  0.66666714  0.33333357  0.66666714  1
  Mg  Mg191  1  0.83333389  0.33333357  0.83333389  1
  Mg  Mg192  1  0.83333389  0.50000032  0.66666714  1
  O  O193  1  0.66666714  0.33333357  0.83333389  1
  O  O194  1  0.83333389  0.33333357  0.66666714  1
  O  O195  1  0.83333389  0.50000032  0.83333389  1
  Mg  Mg196  1  0.66666714  0.66666714  0.00000000  1
  Mg  Mg197  1  0.66666714  0.83333389  0.16666675  1
  Mg  Mg198  1  0.83333389  0.66666714  0.16666675  1
  Mg  Mg199  1  0.83333389  0.83333389  0.00000000  1
  O  O200  1  0.66666714  0.66666714  0.16666675  1
  O  O201  1  0.66666714  0.83333389  0.00000000  1
  O  O202  1  0.83333389  0.66666714  0.00000000  1
  O  O203  1  0.83333389  0.83333389  0.16666675  1
  Mg  Mg204  1  0.66666714  0.83333389  0.50000032  1
  Mg  Mg205  1  0.83333389  0.66666714  0.50000032  1
  Mg  Mg206  1  0.83333389  0.83333389  0.33333357  1
  O  O207  1  0.66666714  0.83333389  0.33333357  1
  O  O208  1  0.83333389  0.66666714  0.33333357  1
  O  O209  1  0.83333389  0.83333389  0.50000032  1
  Mg  Mg210  1  0.66666714  0.83333389  0.83333389  1
  Mg  Mg211  1  0.83333389  0.66666714  0.83333389  1
  Mg  Mg212  1  0.83333389  0.83333389  0.66666714  1
  O  O213  1  0.66666714  0.83333389  0.66666714  1
  O  O214  1  0.83333389  0.66666714  0.66666714  1
  O  O215  1  0.83333389  0.83333389  0.83333389  1
