# Supplementary material for: Optical Gaps of Ionic Materials from GW/BSE-in-DFT and CC2-in-DFT
Source: J Chem Theory Comput. 2024 Oct 17;20(21):9592–605. doi: 10.1021/acs.jctc.4c00819 (PMC11562370; doi:10.1021/acs.jctc.4c00819)
Supplement: Supplementary file 1 — ct4c00819_si_001.zip [file ct4c00819_si_001.zip › Supporting_Information/Li12F12.cif]

# generated using pymatgen
data_LiF
_symmetry_space_group_name_H-M   'P 1'
_cell_length_a   11.97000000
_cell_length_b   11.97000000
_cell_length_c   11.97000000
_cell_angle_alpha   90.00000000
_cell_angle_beta   90.00000000
_cell_angle_gamma   90.00000000
_symmetry_Int_Tables_number   1
_chemical_formula_structural   LiF
_chemical_formula_sum   'Li108 F108'
_cell_volume   1715.07237504
_cell_formula_units_Z   108
loop_
 _symmetry_equiv_pos_site_id
 _symmetry_equiv_pos_as_xyz
  1  'x, y, z'
loop_
 _atom_site_type_symbol
 _atom_site_label
 _atom_site_symmetry_multiplicity
 _atom_site_fract_x
 _atom_site_fract_y
 _atom_site_fract_z
 _atom_site_occupancy
  Li  Li0  1  0.33333333  0.50390259  0.17056926  1
  F  F1  1  0.50390259  0.50390259  0.17056926  1
  Li  Li2  1  0.33333333  0.50390259  0.50390259  1
  Li  Li3  1  0.50390259  0.50390259  0.33333333  1
  F  F4  1  0.33333333  0.50390259  0.33333333  1
  F  F5  1  0.50390259  0.50390259  0.50390259  1
  Li  Li6  1  0.50390259  0.50390259  0.66666667  1
  F  F7  1  0.33333333  0.50390259  0.66666667  1
  Li  Li8  1  0.50390259  0.66666667  0.17056926  1
  F  F9  1  0.33333333  0.66666667  0.17056926  1
  Li  Li10  1  0.33333333  0.66666667  0.33333333  1
  Li  Li11  1  0.50390259  0.66666667  0.50390259  1
  F  F12  1  0.33333333  0.66666667  0.50390259  1
  F  F13  1  0.50390259  0.66666667  0.33333333  1
  Li  Li14  1  0.33333333  0.66666667  0.66666667  1
  F  F15  1  0.50390259  0.66666667  0.66666667  1
  F  F16  1  0.66666667  0.66666667  0.17056926  1
  Li  Li17  1  0.66666667  0.66666667  0.33333333  1
  F  F18  1  0.66666667  0.66666667  0.50390259  1
  Li  Li19  1  0.66666667  0.66666667  0.66666667  1
  Li  Li20  1  0.66666667  0.50390259  0.17056926  1
  F  F21  1  0.66666667  0.50390259  0.66666667  1
  Li  Li22  1  0.66666667  0.50390259  0.50390259  1
  F  F23  1  0.66666667  0.50390259  0.33333333  1
  Li  Li24  1  0.83723592  0.33333333  0.50390259  1
  Li  Li25  1  0.83723592  0.50390259  0.33333333  1
  Li  Li26  1  0.66666667  0.83723592  0.50390259  1
  Li  Li27  1  0.83723592  0.66666667  0.50390259  1
  Li  Li28  1  0.83723592  0.83723592  0.33333333  1
  F  F29  1  0.66666667  0.83723592  0.33333333  1
  F  F30  1  0.83723592  0.83723592  0.50390259  1
  F  F31  1  0.83723592  0.66666667  0.33333333  1
  F  F32  1  0.83723592  0.83723592  0.17056926  1
  F  F33  1  0.83723592  0.66666667  0.00000000  1
  Li  Li34  1  0.33333333  0.83723592  0.50390259  1
  F  F35  1  0.50390259  0.83723592  0.50390259  1
  Li  Li36  1  0.33333333  0.83723592  0.83723592  1
  Li  Li37  1  0.50390259  0.66666667  0.83723592  1
  Li  Li38  1  0.50390259  0.83723592  0.66666667  1
  F  F39  1  0.33333333  0.83723592  0.66666667  1
  F  F40  1  0.33333333  0.66666667  0.83723592  1
  F  F41  1  0.50390259  0.83723592  0.83723592  1
  Li  Li42  1  0.50390259  0.83723592  0.33333333  1
  F  F43  1  0.33333333  0.83723592  0.33333333  1
  F  F44  1  0.33333333  0.33333333  0.50390259  1
  Li  Li45  1  0.50390259  0.33333333  0.50390259  1
  F  F46  1  0.50390259  0.33333333  0.00000000  1
  Li  Li47  1  0.33333333  0.33333333  0.33333333  1
  F  F48  1  0.50390259  0.33333333  0.33333333  1
  Li  Li49  1  0.33333333  0.33333333  0.66666667  1
  Li  Li50  1  0.33333333  0.50390259  0.83723592  1
  Li  Li51  1  0.50390259  0.33333333  0.83723592  1
  F  F52  1  0.33333333  0.33333333  0.83723592  1
  F  F53  1  0.50390259  0.50390259  0.83723592  1
  F  F54  1  0.50390259  0.33333333  0.66666667  1
  Li  Li55  1  0.33333333  0.66666667  0.00000000  1
  Li  Li56  1  0.33333333  0.83723592  0.17056926  1
  Li  Li57  1  0.50390259  0.83723592  0.00000000  1
  F  F58  1  0.33333333  0.83723592  0.00000000  1
  Li  Li59  1  0.00000000  0.00000000  0.00000000  1
  Li  Li60  1  0.50390259  0.33333333  0.17056926  1
  Li  Li61  1  0.50390259  0.50390259  0.00000000  1
  F  F62  1  0.33333333  0.50390259  0.00000000  1
  F  F63  1  0.33333333  0.33333333  0.17056926  1
  Li  Li64  1  -0.00000000  0.17056926  0.17056926  1
  Li  Li65  1  0.17056926  -0.00000000  0.17056926  1
  Li  Li66  1  0.17056926  0.17056926  0.00000000  1
  F  F67  1  -0.00000000  0.17056926  0.00000000  1
  F  F68  1  -0.00000000  -0.00000000  0.17056926  1
  F  F69  1  0.17056926  0.17056926  0.17056926  1
  F  F70  1  0.17056926  0.00000000  0.00000000  1
  Li  Li71  1  -0.00000000  -0.00000000  0.33333333  1
  Li  Li72  1  -0.00000000  0.17056926  0.50390259  1
  Li  Li73  1  0.17056926  -0.00000000  0.50390259  1
  Li  Li74  1  0.17056926  0.17056926  0.33333333  1
  F  F75  1  -0.00000000  0.17056926  0.33333333  1
  F  F76  1  -0.00000000  -0.00000000  0.50390259  1
  F  F77  1  0.17056926  0.17056926  0.50390259  1
  F  F78  1  0.17056926  -0.00000000  0.33333333  1
  Li  Li79  1  -0.00000000  -0.00000000  0.66666667  1
  Li  Li80  1  -0.00000000  0.17056926  0.83723592  1
  Li  Li81  1  0.17056926  -0.00000000  0.83723592  1
  Li  Li82  1  0.17056926  0.17056926  0.66666667  1
  F  F83  1  -0.00000000  0.17056926  0.66666667  1
  F  F84  1  -0.00000000  -0.00000000  0.83723592  1
  F  F85  1  0.17056926  0.17056926  0.83723592  1
  F  F86  1  0.17056926  -0.00000000  0.66666667  1
  Li  Li87  1  -0.00000000  0.33333333  0.00000000  1
  Li  Li88  1  -0.00000000  0.50390259  0.17056926  1
  Li  Li89  1  0.17056926  0.33333333  0.17056926  1
  Li  Li90  1  0.17056926  0.50390259  0.00000000  1
  F  F91  1  -0.00000000  0.50390259  0.00000000  1
  F  F92  1  -0.00000000  0.33333333  0.17056926  1
  F  F93  1  0.17056926  0.50390259  0.17056926  1
  F  F94  1  0.17056926  0.33333333  0.00000000  1
  Li  Li95  1  -0.00000000  0.33333333  0.33333333  1
  Li  Li96  1  -0.00000000  0.50390259  0.50390259  1
  Li  Li97  1  0.17056926  0.33333333  0.50390259  1
  Li  Li98  1  0.17056926  0.50390259  0.33333333  1
  F  F99  1  -0.00000000  0.50390259  0.33333333  1
  F  F100  1  -0.00000000  0.33333333  0.50390259  1
  F  F101  1  0.17056926  0.50390259  0.50390259  1
  F  F102  1  0.17056926  0.33333333  0.33333333  1
  Li  Li103  1  -0.00000000  0.33333333  0.66666667  1
  Li  Li104  1  -0.00000000  0.50390259  0.83723592  1
  Li  Li105  1  0.17056926  0.33333333  0.83723592  1
  Li  Li106  1  0.17056926  0.50390259  0.66666667  1
  F  F107  1  -0.00000000  0.50390259  0.66666667  1
  F  F108  1  -0.00000000  0.33333333  0.83723592  1
  F  F109  1  0.17056926  0.50390259  0.83723592  1
  F  F110  1  0.17056926  0.33333333  0.66666667  1
  Li  Li111  1  -0.00000000  0.66666667  0.00000000  1
  Li  Li112  1  -0.00000000  0.83723592  0.17056926  1
  Li  Li113  1  0.17056926  0.66666667  0.17056926  1
  Li  Li114  1  0.17056926  0.83723592  0.00000000  1
  F  F115  1  -0.00000000  0.83723592  0.00000000  1
  F  F116  1  -0.00000000  0.66666667  0.17056926  1
  F  F117  1  0.17056926  0.83723592  0.17056926  1
  F  F118  1  0.17056926  0.66666667  0.00000000  1
  Li  Li119  1  -0.00000000  0.66666667  0.33333333  1
  Li  Li120  1  -0.00000000  0.83723592  0.50390259  1
  Li  Li121  1  0.17056926  0.66666667  0.50390259  1
  Li  Li122  1  0.17056926  0.83723592  0.33333333  1
  F  F123  1  -0.00000000  0.83723592  0.33333333  1
  F  F124  1  -0.00000000  0.66666667  0.50390259  1
  F  F125  1  0.17056926  0.83723592  0.50390259  1
  F  F126  1  0.17056926  0.66666667  0.33333333  1
  Li  Li127  1  -0.00000000  0.66666667  0.66666667  1
  Li  Li128  1  -0.00000000  0.83723592  0.83723592  1
  Li  Li129  1  0.17056926  0.66666667  0.83723592  1
  Li  Li130  1  0.17056926  0.83723592  0.66666667  1
  F  F131  1  -0.00000000  0.83723592  0.66666667  1
  F  F132  1  -0.00000000  0.66666667  0.83723592  1
  F  F133  1  0.17056926  0.83723592  0.83723592  1
  F  F134  1  0.17056926  0.66666667  0.66666667  1
  Li  Li135  1  0.33333333  0.00000000  0.00000000  1
  Li  Li136  1  0.33333333  0.17056926  0.17056926  1
  Li  Li137  1  0.50390259  -0.00000000  0.17056926  1
  Li  Li138  1  0.50390259  0.17056926  0.00000000  1
  F  F139  1  0.33333333  0.17056926  0.00000000  1
  F  F140  1  0.33333333  -0.00000000  0.17056926  1
  F  F141  1  0.50390259  0.17056926  0.17056926  1
  F  F142  1  0.50390259  0.00000000  0.00000000  1
  Li  Li143  1  0.33333333  -0.00000000  0.33333333  1
  Li  Li144  1  0.33333333  0.17056926  0.50390259  1
  Li  Li145  1  0.50390259  -0.00000000  0.50390259  1
  Li  Li146  1  0.50390259  0.17056926  0.33333333  1
  F  F147  1  0.33333333  0.17056926  0.33333333  1
  F  F148  1  0.33333333  -0.00000000  0.50390259  1
  F  F149  1  0.50390259  0.17056926  0.50390259  1
  F  F150  1  0.50390259  -0.00000000  0.33333333  1
  Li  Li151  1  0.33333333  -0.00000000  0.66666667  1
  Li  Li152  1  0.33333333  0.17056926  0.83723592  1
  Li  Li153  1  0.50390259  -0.00000000  0.83723592  1
  Li  Li154  1  0.50390259  0.17056926  0.66666667  1
  F  F155  1  0.33333333  0.17056926  0.66666667  1
  F  F156  1  0.33333333  -0.00000000  0.83723592  1
  F  F157  1  0.50390259  0.17056926  0.83723592  1
  F  F158  1  0.50390259  -0.00000000  0.66666667  1
  Li  Li159  1  0.33333333  0.33333333  0.00000000  1
  F  F160  1  0.50390259  0.83723592  0.17056926  1
  F  F161  1  0.50390259  0.66666667  0.00000000  1
  Li  Li162  1  0.66666667  0.00000000  0.00000000  1
  Li  Li163  1  0.66666667  0.17056926  0.17056926  1
  Li  Li164  1  0.83723592  -0.00000000  0.17056926  1
  Li  Li165  1  0.83723592  0.17056926  0.00000000  1
  F  F166  1  0.66666667  0.17056926  0.00000000  1
  F  F167  1  0.66666667  -0.00000000  0.17056926  1
  F  F168  1  0.83723592  0.17056926  0.17056926  1
  F  F169  1  0.83723592  0.00000000  0.00000000  1
  Li  Li170  1  0.66666667  -0.00000000  0.33333333  1
  Li  Li171  1  0.66666667  0.17056926  0.50390259  1
  Li  Li172  1  0.83723592  -0.00000000  0.50390259  1
  Li  Li173  1  0.83723592  0.17056926  0.33333333  1
  F  F174  1  0.66666667  0.17056926  0.33333333  1
  F  F175  1  0.66666667  -0.00000000  0.50390259  1
  F  F176  1  0.83723592  0.17056926  0.50390259  1
  F  F177  1  0.83723592  -0.00000000  0.33333333  1
  Li  Li178  1  0.66666667  -0.00000000  0.66666667  1
  Li  Li179  1  0.66666667  0.17056926  0.83723592  1
  Li  Li180  1  0.83723592  -0.00000000  0.83723592  1
  Li  Li181  1  0.83723592  0.17056926  0.66666667  1
  F  F182  1  0.66666667  0.17056926  0.66666667  1
  F  F183  1  0.66666667  -0.00000000  0.83723592  1
  F  F184  1  0.83723592  0.17056926  0.83723592  1
  F  F185  1  0.83723592  -0.00000000  0.66666667  1
  Li  Li186  1  0.66666667  0.33333333  0.00000000  1
  Li  Li187  1  0.83723592  0.33333333  0.17056926  1
  Li  Li188  1  0.83723592  0.50390259  0.00000000  1
  F  F189  1  0.66666667  0.50390259  0.00000000  1
  F  F190  1  0.66666667  0.33333333  0.17056926  1
  F  F191  1  0.83723592  0.50390259  0.17056926  1
  F  F192  1  0.83723592  0.33333333  0.00000000  1
  Li  Li193  1  0.66666667  0.33333333  0.33333333  1
  F  F194  1  0.66666667  0.33333333  0.50390259  1
  F  F195  1  0.83723592  0.50390259  0.50390259  1
  F  F196  1  0.83723592  0.33333333  0.33333333  1
  Li  Li197  1  0.66666667  0.33333333  0.66666667  1
  Li  Li198  1  0.66666667  0.50390259  0.83723592  1
  Li  Li199  1  0.83723592  0.33333333  0.83723592  1
  Li  Li200  1  0.83723592  0.50390259  0.66666667  1
  F  F201  1  0.66666667  0.33333333  0.83723592  1
  F  F202  1  0.83723592  0.50390259  0.83723592  1
  F  F203  1  0.83723592  0.33333333  0.66666667  1
  Li  Li204  1  0.66666667  0.66666667  0.00000000  1
  Li  Li205  1  0.66666667  0.83723592  0.17056926  1
  Li  Li206  1  0.83723592  0.66666667  0.17056926  1
  Li  Li207  1  0.83723592  0.83723592  0.00000000  1
  F  F208  1  0.66666667  0.83723592  0.00000000  1
  Li  Li209  1  0.66666667  0.83723592  0.83723592  1
  Li  Li210  1  0.83723592  0.66666667  0.83723592  1
  Li  Li211  1  0.83723592  0.83723592  0.66666667  1
  F  F212  1  0.66666667  0.83723592  0.66666667  1
  F  F213  1  0.66666667  0.66666667  0.83723592  1
  F  F214  1  0.83723592  0.83723592  0.83723592  1
  F  F215  1  0.83723592  0.66666667  0.66666667  1
