# Supplementary material for: Optical Gaps of Ionic Materials from GW/BSE-in-DFT and CC2-in-DFT
Source: J Chem Theory Comput. 2024 Oct 17;20(21):9592–605. doi: 10.1021/acs.jctc.4c00819 (PMC11562370; doi:10.1021/acs.jctc.4c00819)
Supplement: Supplementary file 1 — ct4c00819_si_001.zip [file ct4c00819_si_001.zip › Supporting_Information/Li9F9.cif]

# generated using pymatgen
data_LiF
_symmetry_space_group_name_H-M   'P 1'
_cell_length_a   11.97000000
_cell_length_b   11.97000000
_cell_length_c   11.97000000
_cell_angle_alpha   90.00000000
_cell_angle_beta   90.00000000
_cell_angle_gamma   90.00000000
_symmetry_Int_Tables_number   1
_chemical_formula_structural   LiF
_chemical_formula_sum   'Li108 F108'
_cell_volume   1715.07237504
_cell_formula_units_Z   108
loop_
 _symmetry_equiv_pos_site_id
 _symmetry_equiv_pos_as_xyz
  1  'x, y, z'
loop_
 _atom_site_type_symbol
 _atom_site_label
 _atom_site_symmetry_multiplicity
 _atom_site_fract_x
 _atom_site_fract_y
 _atom_site_fract_z
 _atom_site_occupancy
  F  F0  1  0.50390259  0.66666667  0.33333333  1
  Li  Li1  1  0.33333333  0.66666667  0.66666667  1
  Li  Li2  1  0.33333333  0.50390259  0.50390259  1
  Li  Li3  1  0.50390259  0.50390259  0.33333333  1
  F  F4  1  0.33333333  0.50390259  0.33333333  1
  F  F5  1  0.50390259  0.50390259  0.50390259  1
  Li  Li6  1  0.50390259  0.50390259  0.66666667  1
  F  F7  1  0.33333333  0.50390259  0.66666667  1
  Li  Li8  1  0.33333333  0.66666667  0.33333333  1
  Li  Li9  1  0.50390259  0.66666667  0.50390259  1
  F  F10  1  0.33333333  0.66666667  0.50390259  1
  F  F11  1  0.50390259  0.66666667  0.66666667  1
  Li  Li12  1  0.66666667  0.66666667  0.33333333  1
  F  F13  1  0.66666667  0.66666667  0.50390259  1
  Li  Li14  1  0.66666667  0.66666667  0.66666667  1
  F  F15  1  0.66666667  0.50390259  0.66666667  1
  F  F16  1  0.66666667  0.50390259  0.33333333  1
  Li  Li17  1  0.66666667  0.50390259  0.50390259  1
  F  F18  1  0.83723592  0.83723592  0.50390259  1
  F  F19  1  0.83723592  0.66666667  0.33333333  1
  Li  Li20  1  0.66666667  0.83723592  0.50390259  1
  Li  Li21  1  0.83723592  0.66666667  0.50390259  1
  Li  Li22  1  0.83723592  0.83723592  0.33333333  1
  F  F23  1  0.66666667  0.83723592  0.33333333  1
  Li  Li24  1  0.50390259  0.83723592  0.33333333  1
  F  F25  1  0.33333333  0.83723592  0.33333333  1
  F  F26  1  0.50390259  0.83723592  0.50390259  1
  Li  Li27  1  0.33333333  0.83723592  0.83723592  1
  Li  Li28  1  0.50390259  0.66666667  0.83723592  1
  Li  Li29  1  0.50390259  0.83723592  0.66666667  1
  F  F30  1  0.33333333  0.83723592  0.66666667  1
  F  F31  1  0.33333333  0.66666667  0.83723592  1
  F  F32  1  0.50390259  0.83723592  0.83723592  1
  Li  Li33  1  0.33333333  0.83723592  0.50390259  1
  F  F34  1  0.33333333  0.33333333  0.50390259  1
  Li  Li35  1  0.50390259  0.33333333  0.50390259  1
  F  F36  1  0.50390259  0.33333333  0.33333333  1
  Li  Li37  1  0.33333333  0.33333333  0.66666667  1
  Li  Li38  1  0.33333333  0.50390259  0.83723592  1
  Li  Li39  1  0.50390259  0.33333333  0.83723592  1
  Li  Li40  1  0.00000000  0.00000000  0.00000000  1
  Li  Li41  1  -0.00000000  0.17056926  0.17056926  1
  Li  Li42  1  0.17056926  -0.00000000  0.17056926  1
  Li  Li43  1  0.17056926  0.17056926  0.00000000  1
  F  F44  1  -0.00000000  0.17056926  0.00000000  1
  F  F45  1  -0.00000000  -0.00000000  0.17056926  1
  F  F46  1  0.17056926  0.17056926  0.17056926  1
  F  F47  1  0.17056926  0.00000000  0.00000000  1
  Li  Li48  1  -0.00000000  -0.00000000  0.33333333  1
  Li  Li49  1  -0.00000000  0.17056926  0.50390259  1
  Li  Li50  1  0.17056926  -0.00000000  0.50390259  1
  Li  Li51  1  0.17056926  0.17056926  0.33333333  1
  F  F52  1  -0.00000000  0.17056926  0.33333333  1
  F  F53  1  -0.00000000  -0.00000000  0.50390259  1
  F  F54  1  0.17056926  0.17056926  0.50390259  1
  F  F55  1  0.17056926  -0.00000000  0.33333333  1
  Li  Li56  1  -0.00000000  -0.00000000  0.66666667  1
  Li  Li57  1  -0.00000000  0.17056926  0.83723592  1
  Li  Li58  1  0.17056926  -0.00000000  0.83723592  1
  Li  Li59  1  0.17056926  0.17056926  0.66666667  1
  F  F60  1  -0.00000000  0.17056926  0.66666667  1
  F  F61  1  -0.00000000  -0.00000000  0.83723592  1
  F  F62  1  0.17056926  0.17056926  0.83723592  1
  F  F63  1  0.17056926  -0.00000000  0.66666667  1
  Li  Li64  1  -0.00000000  0.33333333  0.00000000  1
  Li  Li65  1  -0.00000000  0.50390259  0.17056926  1
  Li  Li66  1  0.17056926  0.33333333  0.17056926  1
  Li  Li67  1  0.17056926  0.50390259  0.00000000  1
  F  F68  1  -0.00000000  0.50390259  0.00000000  1
  F  F69  1  -0.00000000  0.33333333  0.17056926  1
  F  F70  1  0.17056926  0.50390259  0.17056926  1
  F  F71  1  0.17056926  0.33333333  0.00000000  1
  Li  Li72  1  -0.00000000  0.33333333  0.33333333  1
  Li  Li73  1  -0.00000000  0.50390259  0.50390259  1
  Li  Li74  1  0.17056926  0.33333333  0.50390259  1
  Li  Li75  1  0.17056926  0.50390259  0.33333333  1
  F  F76  1  -0.00000000  0.50390259  0.33333333  1
  F  F77  1  -0.00000000  0.33333333  0.50390259  1
  F  F78  1  0.17056926  0.50390259  0.50390259  1
  F  F79  1  0.17056926  0.33333333  0.33333333  1
  Li  Li80  1  -0.00000000  0.33333333  0.66666667  1
  Li  Li81  1  -0.00000000  0.50390259  0.83723592  1
  Li  Li82  1  0.17056926  0.33333333  0.83723592  1
  Li  Li83  1  0.17056926  0.50390259  0.66666667  1
  F  F84  1  -0.00000000  0.50390259  0.66666667  1
  F  F85  1  -0.00000000  0.33333333  0.83723592  1
  F  F86  1  0.17056926  0.50390259  0.83723592  1
  F  F87  1  0.17056926  0.33333333  0.66666667  1
  Li  Li88  1  -0.00000000  0.66666667  0.00000000  1
  Li  Li89  1  -0.00000000  0.83723592  0.17056926  1
  Li  Li90  1  0.17056926  0.66666667  0.17056926  1
  Li  Li91  1  0.17056926  0.83723592  0.00000000  1
  F  F92  1  -0.00000000  0.83723592  0.00000000  1
  F  F93  1  -0.00000000  0.66666667  0.17056926  1
  F  F94  1  0.17056926  0.83723592  0.17056926  1
  F  F95  1  0.17056926  0.66666667  0.00000000  1
  Li  Li96  1  -0.00000000  0.66666667  0.33333333  1
  Li  Li97  1  -0.00000000  0.83723592  0.50390259  1
  Li  Li98  1  0.17056926  0.66666667  0.50390259  1
  Li  Li99  1  0.17056926  0.83723592  0.33333333  1
  F  F100  1  -0.00000000  0.83723592  0.33333333  1
  F  F101  1  -0.00000000  0.66666667  0.50390259  1
  F  F102  1  0.17056926  0.83723592  0.50390259  1
  F  F103  1  0.17056926  0.66666667  0.33333333  1
  Li  Li104  1  -0.00000000  0.66666667  0.66666667  1
  Li  Li105  1  -0.00000000  0.83723592  0.83723592  1
  Li  Li106  1  0.17056926  0.66666667  0.83723592  1
  Li  Li107  1  0.17056926  0.83723592  0.66666667  1
  F  F108  1  -0.00000000  0.83723592  0.66666667  1
  F  F109  1  -0.00000000  0.66666667  0.83723592  1
  F  F110  1  0.17056926  0.83723592  0.83723592  1
  F  F111  1  0.17056926  0.66666667  0.66666667  1
  Li  Li112  1  0.33333333  0.00000000  0.00000000  1
  Li  Li113  1  0.33333333  0.17056926  0.17056926  1
  Li  Li114  1  0.50390259  -0.00000000  0.17056926  1
  Li  Li115  1  0.50390259  0.17056926  0.00000000  1
  F  F116  1  0.33333333  0.17056926  0.00000000  1
  F  F117  1  0.33333333  -0.00000000  0.17056926  1
  F  F118  1  0.50390259  0.17056926  0.17056926  1
  F  F119  1  0.50390259  0.00000000  0.00000000  1
  Li  Li120  1  0.33333333  -0.00000000  0.33333333  1
  Li  Li121  1  0.33333333  0.17056926  0.50390259  1
  Li  Li122  1  0.50390259  -0.00000000  0.50390259  1
  Li  Li123  1  0.50390259  0.17056926  0.33333333  1
  F  F124  1  0.33333333  0.17056926  0.33333333  1
  F  F125  1  0.33333333  -0.00000000  0.50390259  1
  F  F126  1  0.50390259  0.17056926  0.50390259  1
  F  F127  1  0.50390259  -0.00000000  0.33333333  1
  Li  Li128  1  0.33333333  -0.00000000  0.66666667  1
  Li  Li129  1  0.33333333  0.17056926  0.83723592  1
  Li  Li130  1  0.50390259  -0.00000000  0.83723592  1
  Li  Li131  1  0.50390259  0.17056926  0.66666667  1
  F  F132  1  0.33333333  0.17056926  0.66666667  1
  F  F133  1  0.33333333  -0.00000000  0.83723592  1
  F  F134  1  0.50390259  0.17056926  0.83723592  1
  F  F135  1  0.50390259  -0.00000000  0.66666667  1
  Li  Li136  1  0.33333333  0.33333333  0.00000000  1
  Li  Li137  1  0.33333333  0.50390259  0.17056926  1
  Li  Li138  1  0.50390259  0.33333333  0.17056926  1
  Li  Li139  1  0.50390259  0.50390259  0.00000000  1
  F  F140  1  0.33333333  0.50390259  0.00000000  1
  F  F141  1  0.33333333  0.33333333  0.17056926  1
  F  F142  1  0.50390259  0.50390259  0.17056926  1
  F  F143  1  0.50390259  0.33333333  0.00000000  1
  Li  Li144  1  0.33333333  0.33333333  0.33333333  1
  F  F145  1  0.33333333  0.33333333  0.83723592  1
  F  F146  1  0.50390259  0.50390259  0.83723592  1
  F  F147  1  0.50390259  0.33333333  0.66666667  1
  Li  Li148  1  0.33333333  0.66666667  0.00000000  1
  Li  Li149  1  0.33333333  0.83723592  0.17056926  1
  Li  Li150  1  0.50390259  0.66666667  0.17056926  1
  Li  Li151  1  0.50390259  0.83723592  0.00000000  1
  F  F152  1  0.33333333  0.83723592  0.00000000  1
  F  F153  1  0.33333333  0.66666667  0.17056926  1
  F  F154  1  0.50390259  0.83723592  0.17056926  1
  F  F155  1  0.50390259  0.66666667  0.00000000  1
  Li  Li156  1  0.66666667  0.00000000  0.00000000  1
  Li  Li157  1  0.66666667  0.17056926  0.17056926  1
  Li  Li158  1  0.83723592  -0.00000000  0.17056926  1
  Li  Li159  1  0.83723592  0.17056926  0.00000000  1
  F  F160  1  0.66666667  0.17056926  0.00000000  1
  F  F161  1  0.66666667  -0.00000000  0.17056926  1
  F  F162  1  0.83723592  0.17056926  0.17056926  1
  F  F163  1  0.83723592  0.00000000  0.00000000  1
  Li  Li164  1  0.66666667  -0.00000000  0.33333333  1
  Li  Li165  1  0.66666667  0.17056926  0.50390259  1
  Li  Li166  1  0.83723592  -0.00000000  0.50390259  1
  Li  Li167  1  0.83723592  0.17056926  0.33333333  1
  F  F168  1  0.66666667  0.17056926  0.33333333  1
  F  F169  1  0.66666667  -0.00000000  0.50390259  1
  F  F170  1  0.83723592  0.17056926  0.50390259  1
  F  F171  1  0.83723592  -0.00000000  0.33333333  1
  Li  Li172  1  0.66666667  -0.00000000  0.66666667  1
  Li  Li173  1  0.66666667  0.17056926  0.83723592  1
  Li  Li174  1  0.83723592  -0.00000000  0.83723592  1
  Li  Li175  1  0.83723592  0.17056926  0.66666667  1
  F  F176  1  0.66666667  0.17056926  0.66666667  1
  F  F177  1  0.66666667  -0.00000000  0.83723592  1
  F  F178  1  0.83723592  0.17056926  0.83723592  1
  F  F179  1  0.83723592  -0.00000000  0.66666667  1
  Li  Li180  1  0.66666667  0.33333333  0.00000000  1
  Li  Li181  1  0.66666667  0.50390259  0.17056926  1
  Li  Li182  1  0.83723592  0.33333333  0.17056926  1
  Li  Li183  1  0.83723592  0.50390259  0.00000000  1
  F  F184  1  0.66666667  0.50390259  0.00000000  1
  F  F185  1  0.66666667  0.33333333  0.17056926  1
  F  F186  1  0.83723592  0.50390259  0.17056926  1
  F  F187  1  0.83723592  0.33333333  0.00000000  1
  Li  Li188  1  0.66666667  0.33333333  0.33333333  1
  Li  Li189  1  0.83723592  0.33333333  0.50390259  1
  Li  Li190  1  0.83723592  0.50390259  0.33333333  1
  F  F191  1  0.66666667  0.33333333  0.50390259  1
  F  F192  1  0.83723592  0.50390259  0.50390259  1
  F  F193  1  0.83723592  0.33333333  0.33333333  1
  Li  Li194  1  0.66666667  0.33333333  0.66666667  1
  Li  Li195  1  0.66666667  0.50390259  0.83723592  1
  Li  Li196  1  0.83723592  0.33333333  0.83723592  1
  Li  Li197  1  0.83723592  0.50390259  0.66666667  1
  F  F198  1  0.66666667  0.33333333  0.83723592  1
  F  F199  1  0.83723592  0.50390259  0.83723592  1
  F  F200  1  0.83723592  0.33333333  0.66666667  1
  Li  Li201  1  0.66666667  0.66666667  0.00000000  1
  Li  Li202  1  0.66666667  0.83723592  0.17056926  1
  Li  Li203  1  0.83723592  0.66666667  0.17056926  1
  Li  Li204  1  0.83723592  0.83723592  0.00000000  1
  F  F205  1  0.66666667  0.83723592  0.00000000  1
  F  F206  1  0.66666667  0.66666667  0.17056926  1
  F  F207  1  0.83723592  0.83723592  0.17056926  1
  F  F208  1  0.83723592  0.66666667  0.00000000  1
  Li  Li209  1  0.66666667  0.83723592  0.83723592  1
  Li  Li210  1  0.83723592  0.66666667  0.83723592  1
  Li  Li211  1  0.83723592  0.83723592  0.66666667  1
  F  F212  1  0.66666667  0.83723592  0.66666667  1
  F  F213  1  0.66666667  0.66666667  0.83723592  1
  F  F214  1  0.83723592  0.83723592  0.83723592  1
  F  F215  1  0.83723592  0.66666667  0.66666667  1
