# Supplementary material for: Optical Gaps of Ionic Materials from GW/BSE-in-DFT and CC2-in-DFT
Source: J Chem Theory Comput. 2024 Oct 17;20(21):9592–605. doi: 10.1021/acs.jctc.4c00819 (PMC11562370; doi:10.1021/acs.jctc.4c00819)
Supplement: Supplementary file 1 — ct4c00819_si_001.zip [file ct4c00819_si_001.zip › Supporting_Information/Na12F12.cif]

# generated using pymatgen
data_NaF
_symmetry_space_group_name_H-M   'P 1'
_cell_length_a   13.86000001
_cell_length_b   13.86000001
_cell_length_c   13.86000001
_cell_angle_alpha   90.00000000
_cell_angle_beta   90.00000000
_cell_angle_gamma   90.00000000
_symmetry_Int_Tables_number   1
_chemical_formula_structural   NaF
_chemical_formula_sum   'Na108 F108'
_cell_volume   2662.50046013
_cell_formula_units_Z   108
loop_
 _symmetry_equiv_pos_site_id
 _symmetry_equiv_pos_as_xyz
  1  'x, y, z'
loop_
 _atom_site_type_symbol
 _atom_site_label
 _atom_site_symmetry_multiplicity
 _atom_site_fract_x
 _atom_site_fract_y
 _atom_site_fract_z
 _atom_site_occupancy
  F  F0  1  0.50000000  0.50000000  0.16666667  1
  Na  Na1  1  0.33333333  0.50000000  0.50000000  1
  Na  Na2  1  0.50000000  0.50000000  0.33333333  1
  F  F3  1  0.33333333  0.50000000  0.33333333  1
  F  F4  1  0.50000000  0.50000000  0.50000000  1
  Na  Na5  1  0.50000000  0.50000000  0.66666667  1
  F  F6  1  0.33333333  0.50000000  0.66666667  1
  Na  Na7  1  0.50000000  0.66666667  0.16666667  1
  F  F8  1  0.33333333  0.66666667  0.16666667  1
  Na  Na9  1  0.33333333  0.66666667  0.33333333  1
  Na  Na10  1  0.50000000  0.66666667  0.50000000  1
  F  F11  1  0.33333333  0.66666667  0.50000000  1
  F  F12  1  0.50000000  0.66666667  0.33333333  1
  Na  Na13  1  0.33333333  0.66666667  0.66666667  1
  Na  Na14  1  0.33333333  0.50000000  0.16666667  1
  Na  Na15  1  0.66666667  0.66666667  0.33333333  1
  F  F16  1  0.66666667  0.66666667  0.50000000  1
  Na  Na17  1  0.66666667  0.66666667  0.66666667  1
  Na  Na18  1  0.66666667  0.50000000  0.16666667  1
  F  F19  1  0.50000000  0.66666667  0.66666667  1
  Na  Na20  1  0.66666667  0.50000000  0.50000000  1
  F  F21  1  0.66666667  0.50000000  0.66666667  1
  F  F22  1  0.66666667  0.50000000  0.33333333  1
  F  F23  1  0.66666667  0.66666667  0.16666667  1
  F  F24  1  0.66666667  0.83333333  0.33333333  1
  F  F25  1  0.83333333  0.66666667  0.33333333  1
  F  F26  1  0.83333333  0.83333333  0.50000000  1
  Na  Na27  1  0.66666667  0.83333333  0.50000000  1
  Na  Na28  1  0.83333333  0.66666667  0.50000000  1
  Na  Na29  1  0.83333333  0.83333333  0.33333333  1
  Na  Na30  1  0.50000000  0.83333333  0.33333333  1
  F  F31  1  0.33333333  0.83333333  0.33333333  1
  F  F32  1  0.50000000  0.83333333  0.50000000  1
  Na  Na33  1  0.33333333  0.83333333  0.50000000  1
  F  F34  1  0.50000000  0.33333333  0.66666667  1
  F  F35  1  0.50000000  0.50000000  0.83333333  1
  Na  Na36  1  0.33333333  0.66666667  0.00000000  1
  Na  Na37  1  0.33333333  0.83333333  0.16666667  1
  Na  Na38  1  0.50000000  0.83333333  0.00000000  1
  F  F39  1  0.33333333  0.33333333  0.83333333  1
  Na  Na40  1  0.50000000  0.33333333  0.50000000  1
  F  F41  1  0.33333333  0.33333333  0.50000000  1
  F  F42  1  0.50000000  0.33333333  0.33333333  1
  Na  Na43  1  0.33333333  0.33333333  0.33333333  1
  Na  Na44  1  0.00000000  0.00000000  0.00000000  1
  Na  Na45  1  -0.00000000  0.16666667  0.16666667  1
  Na  Na46  1  0.16666667  -0.00000000  0.16666667  1
  Na  Na47  1  0.16666667  0.16666667  0.00000000  1
  F  F48  1  -0.00000000  -0.00000000  0.16666667  1
  F  F49  1  -0.00000000  0.16666667  0.00000000  1
  F  F50  1  0.16666667  0.00000000  0.00000000  1
  F  F51  1  0.16666667  0.16666667  0.16666667  1
  Na  Na52  1  -0.00000000  -0.00000000  0.33333333  1
  Na  Na53  1  -0.00000000  0.16666667  0.50000000  1
  Na  Na54  1  0.16666667  -0.00000000  0.50000000  1
  Na  Na55  1  0.16666667  0.16666667  0.33333333  1
  F  F56  1  -0.00000000  -0.00000000  0.50000000  1
  F  F57  1  -0.00000000  0.16666667  0.33333333  1
  F  F58  1  0.16666667  -0.00000000  0.33333333  1
  F  F59  1  0.16666667  0.16666667  0.50000000  1
  Na  Na60  1  -0.00000000  -0.00000000  0.66666667  1
  Na  Na61  1  -0.00000000  0.16666667  0.83333333  1
  Na  Na62  1  0.16666667  -0.00000000  0.83333333  1
  Na  Na63  1  0.16666667  0.16666667  0.66666667  1
  F  F64  1  -0.00000000  -0.00000000  0.83333333  1
  F  F65  1  -0.00000000  0.16666667  0.66666667  1
  F  F66  1  0.16666667  -0.00000000  0.66666667  1
  F  F67  1  0.16666667  0.16666667  0.83333333  1
  Na  Na68  1  -0.00000000  0.33333333  0.00000000  1
  Na  Na69  1  -0.00000000  0.50000000  0.16666667  1
  Na  Na70  1  0.16666667  0.33333333  0.16666667  1
  Na  Na71  1  0.16666667  0.50000000  0.00000000  1
  F  F72  1  -0.00000000  0.33333333  0.16666667  1
  F  F73  1  -0.00000000  0.50000000  0.00000000  1
  F  F74  1  0.16666667  0.33333333  0.00000000  1
  F  F75  1  0.16666667  0.50000000  0.16666667  1
  Na  Na76  1  -0.00000000  0.33333333  0.33333333  1
  Na  Na77  1  -0.00000000  0.50000000  0.50000000  1
  Na  Na78  1  0.16666667  0.33333333  0.50000000  1
  Na  Na79  1  0.16666667  0.50000000  0.33333333  1
  F  F80  1  -0.00000000  0.33333333  0.50000000  1
  F  F81  1  -0.00000000  0.50000000  0.33333333  1
  F  F82  1  0.16666667  0.33333333  0.33333333  1
  F  F83  1  0.16666667  0.50000000  0.50000000  1
  Na  Na84  1  -0.00000000  0.33333333  0.66666667  1
  Na  Na85  1  -0.00000000  0.50000000  0.83333333  1
  Na  Na86  1  0.16666667  0.33333333  0.83333333  1
  Na  Na87  1  0.16666667  0.50000000  0.66666667  1
  F  F88  1  -0.00000000  0.33333333  0.83333333  1
  F  F89  1  -0.00000000  0.50000000  0.66666667  1
  F  F90  1  0.16666667  0.33333333  0.66666667  1
  F  F91  1  0.16666667  0.50000000  0.83333333  1
  Na  Na92  1  -0.00000000  0.66666667  0.00000000  1
  Na  Na93  1  -0.00000000  0.83333333  0.16666667  1
  Na  Na94  1  0.16666667  0.66666667  0.16666667  1
  Na  Na95  1  0.16666667  0.83333333  0.00000000  1
  F  F96  1  -0.00000000  0.66666667  0.16666667  1
  F  F97  1  -0.00000000  0.83333333  0.00000000  1
  F  F98  1  0.16666667  0.66666667  0.00000000  1
  F  F99  1  0.16666667  0.83333333  0.16666667  1
  Na  Na100  1  -0.00000000  0.66666667  0.33333333  1
  Na  Na101  1  -0.00000000  0.83333333  0.50000000  1
  Na  Na102  1  0.16666667  0.66666667  0.50000000  1
  Na  Na103  1  0.16666667  0.83333333  0.33333333  1
  F  F104  1  -0.00000000  0.66666667  0.50000000  1
  F  F105  1  -0.00000000  0.83333333  0.33333333  1
  F  F106  1  0.16666667  0.66666667  0.33333333  1
  F  F107  1  0.16666667  0.83333333  0.50000000  1
  Na  Na108  1  -0.00000000  0.66666667  0.66666667  1
  Na  Na109  1  -0.00000000  0.83333333  0.83333333  1
  Na  Na110  1  0.16666667  0.66666667  0.83333333  1
  Na  Na111  1  0.16666667  0.83333333  0.66666667  1
  F  F112  1  -0.00000000  0.66666667  0.83333333  1
  F  F113  1  -0.00000000  0.83333333  0.66666667  1
  F  F114  1  0.16666667  0.66666667  0.66666667  1
  F  F115  1  0.16666667  0.83333333  0.83333333  1
  Na  Na116  1  0.33333333  0.00000000  0.00000000  1
  Na  Na117  1  0.33333333  0.16666667  0.16666667  1
  Na  Na118  1  0.50000000  -0.00000000  0.16666667  1
  Na  Na119  1  0.50000000  0.16666667  0.00000000  1
  F  F120  1  0.33333333  -0.00000000  0.16666667  1
  F  F121  1  0.33333333  0.16666667  0.00000000  1
  F  F122  1  0.50000000  0.00000000  0.00000000  1
  F  F123  1  0.50000000  0.16666667  0.16666667  1
  Na  Na124  1  0.33333333  -0.00000000  0.33333333  1
  Na  Na125  1  0.33333333  0.16666667  0.50000000  1
  Na  Na126  1  0.50000000  -0.00000000  0.50000000  1
  Na  Na127  1  0.50000000  0.16666667  0.33333333  1
  F  F128  1  0.33333333  -0.00000000  0.50000000  1
  F  F129  1  0.33333333  0.16666667  0.33333333  1
  F  F130  1  0.50000000  -0.00000000  0.33333333  1
  F  F131  1  0.50000000  0.16666667  0.50000000  1
  Na  Na132  1  0.33333333  -0.00000000  0.66666667  1
  Na  Na133  1  0.33333333  0.16666667  0.83333333  1
  Na  Na134  1  0.50000000  -0.00000000  0.83333333  1
  Na  Na135  1  0.50000000  0.16666667  0.66666667  1
  F  F136  1  0.33333333  -0.00000000  0.83333333  1
  F  F137  1  0.33333333  0.16666667  0.66666667  1
  F  F138  1  0.50000000  -0.00000000  0.66666667  1
  F  F139  1  0.50000000  0.16666667  0.83333333  1
  Na  Na140  1  0.33333333  0.33333333  0.00000000  1
  Na  Na141  1  0.50000000  0.33333333  0.16666667  1
  Na  Na142  1  0.50000000  0.50000000  0.00000000  1
  F  F143  1  0.33333333  0.33333333  0.16666667  1
  F  F144  1  0.33333333  0.50000000  0.00000000  1
  F  F145  1  0.50000000  0.33333333  0.00000000  1
  Na  Na146  1  0.33333333  0.33333333  0.66666667  1
  Na  Na147  1  0.33333333  0.50000000  0.83333333  1
  Na  Na148  1  0.50000000  0.33333333  0.83333333  1
  F  F149  1  0.33333333  0.83333333  0.00000000  1
  F  F150  1  0.50000000  0.66666667  0.00000000  1
  F  F151  1  0.50000000  0.83333333  0.16666667  1
  Na  Na152  1  0.33333333  0.83333333  0.83333333  1
  Na  Na153  1  0.50000000  0.66666667  0.83333333  1
  Na  Na154  1  0.50000000  0.83333333  0.66666667  1
  F  F155  1  0.33333333  0.66666667  0.83333333  1
  F  F156  1  0.33333333  0.83333333  0.66666667  1
  F  F157  1  0.50000000  0.83333333  0.83333333  1
  Na  Na158  1  0.66666667  0.00000000  0.00000000  1
  Na  Na159  1  0.66666667  0.16666667  0.16666667  1
  Na  Na160  1  0.83333333  -0.00000000  0.16666667  1
  Na  Na161  1  0.83333333  0.16666667  0.00000000  1
  F  F162  1  0.66666667  -0.00000000  0.16666667  1
  F  F163  1  0.66666667  0.16666667  0.00000000  1
  F  F164  1  0.83333333  0.00000000  0.00000000  1
  F  F165  1  0.83333333  0.16666667  0.16666667  1
  Na  Na166  1  0.66666667  -0.00000000  0.33333333  1
  Na  Na167  1  0.66666667  0.16666667  0.50000000  1
  Na  Na168  1  0.83333333  -0.00000000  0.50000000  1
  Na  Na169  1  0.83333333  0.16666667  0.33333333  1
  F  F170  1  0.66666667  -0.00000000  0.50000000  1
  F  F171  1  0.66666667  0.16666667  0.33333333  1
  F  F172  1  0.83333333  -0.00000000  0.33333333  1
  F  F173  1  0.83333333  0.16666667  0.50000000  1
  Na  Na174  1  0.66666667  -0.00000000  0.66666667  1
  Na  Na175  1  0.66666667  0.16666667  0.83333333  1
  Na  Na176  1  0.83333333  -0.00000000  0.83333333  1
  Na  Na177  1  0.83333333  0.16666667  0.66666667  1
  F  F178  1  0.66666667  -0.00000000  0.83333333  1
  F  F179  1  0.66666667  0.16666667  0.66666667  1
  F  F180  1  0.83333333  -0.00000000  0.66666667  1
  F  F181  1  0.83333333  0.16666667  0.83333333  1
  Na  Na182  1  0.66666667  0.33333333  0.00000000  1
  Na  Na183  1  0.83333333  0.33333333  0.16666667  1
  Na  Na184  1  0.83333333  0.50000000  0.00000000  1
  F  F185  1  0.66666667  0.33333333  0.16666667  1
  F  F186  1  0.66666667  0.50000000  0.00000000  1
  F  F187  1  0.83333333  0.33333333  0.00000000  1
  F  F188  1  0.83333333  0.50000000  0.16666667  1
  Na  Na189  1  0.66666667  0.33333333  0.33333333  1
  Na  Na190  1  0.83333333  0.33333333  0.50000000  1
  Na  Na191  1  0.83333333  0.50000000  0.33333333  1
  F  F192  1  0.66666667  0.33333333  0.50000000  1
  F  F193  1  0.83333333  0.33333333  0.33333333  1
  F  F194  1  0.83333333  0.50000000  0.50000000  1
  Na  Na195  1  0.66666667  0.33333333  0.66666667  1
  Na  Na196  1  0.66666667  0.50000000  0.83333333  1
  Na  Na197  1  0.83333333  0.33333333  0.83333333  1
  Na  Na198  1  0.83333333  0.50000000  0.66666667  1
  F  F199  1  0.66666667  0.33333333  0.83333333  1
  F  F200  1  0.83333333  0.33333333  0.66666667  1
  F  F201  1  0.83333333  0.50000000  0.83333333  1
  Na  Na202  1  0.66666667  0.66666667  0.00000000  1
  Na  Na203  1  0.66666667  0.83333333  0.16666667  1
  Na  Na204  1  0.83333333  0.66666667  0.16666667  1
  Na  Na205  1  0.83333333  0.83333333  0.00000000  1
  F  F206  1  0.66666667  0.83333333  0.00000000  1
  F  F207  1  0.83333333  0.66666667  0.00000000  1
  F  F208  1  0.83333333  0.83333333  0.16666667  1
  Na  Na209  1  0.66666667  0.83333333  0.83333333  1
  Na  Na210  1  0.83333333  0.66666667  0.83333333  1
  Na  Na211  1  0.83333333  0.83333333  0.66666667  1
  F  F212  1  0.66666667  0.66666667  0.83333333  1
  F  F213  1  0.66666667  0.83333333  0.66666667  1
  F  F214  1  0.83333333  0.66666667  0.66666667  1
  F  F215  1  0.83333333  0.83333333  0.83333333  1
