# Supplementary material for: Optical Gaps of Ionic Materials from GW/BSE-in-DFT and CC2-in-DFT
Source: J Chem Theory Comput. 2024 Oct 17;20(21):9592–605. doi: 10.1021/acs.jctc.4c00819 (PMC11562370; doi:10.1021/acs.jctc.4c00819)
Supplement: Supplementary file 1 — ct4c00819_si_001.zip [file ct4c00819_si_001.zip › Supporting_Information/Mg2O2.cif]

# generated using pymatgen
data_MgO
_symmetry_space_group_name_H-M   'P 1'
_cell_length_a   12.58200001
_cell_length_b   12.58200001
_cell_length_c   12.58200001
_cell_angle_alpha   90.00000000
_cell_angle_beta   90.00000000
_cell_angle_gamma   90.00000000
_symmetry_Int_Tables_number   1
_chemical_formula_structural   MgO
_chemical_formula_sum   'Mg108 O108'
_cell_volume   1991.81520406
_cell_formula_units_Z   108
loop_
 _symmetry_equiv_pos_site_id
 _symmetry_equiv_pos_as_xyz
  1  'x, y, z'
loop_
 _atom_site_type_symbol
 _atom_site_label
 _atom_site_symmetry_multiplicity
 _atom_site_fract_x
 _atom_site_fract_y
 _atom_site_fract_z
 _atom_site_occupancy
  Mg  Mg0  1  0.33333357  0.50000032  0.50000032  1
  Mg  Mg1  1  0.50000032  0.50000032  0.33333357  1
  O  O2  1  0.33333357  0.50000032  0.33333357  1
  O  O3  1  0.50000032  0.50000032  0.50000032  1
  O  O4  1  0.33333357  0.33333357  0.50000032  1
  O  O5  1  0.50000032  0.33333357  0.33333357  1
  Mg  Mg6  1  0.50000032  0.33333357  0.50000032  1
  Mg  Mg7  1  0.00000000  0.00000000  0.00000000  1
  Mg  Mg8  1  -0.00000000  0.16666675  0.16666675  1
  Mg  Mg9  1  0.16666675  -0.00000000  0.16666675  1
  Mg  Mg10  1  0.16666675  0.16666675  0.00000000  1
  O  O11  1  -0.00000000  -0.00000000  0.16666675  1
  O  O12  1  -0.00000000  0.16666675  0.00000000  1
  O  O13  1  0.16666675  0.00000000  0.00000000  1
  O  O14  1  0.16666675  0.16666675  0.16666675  1
  Mg  Mg15  1  -0.00000000  -0.00000000  0.33333357  1
  Mg  Mg16  1  -0.00000000  0.16666675  0.50000032  1
  Mg  Mg17  1  0.16666675  -0.00000000  0.50000032  1
  Mg  Mg18  1  0.16666675  0.16666675  0.33333357  1
  O  O19  1  -0.00000000  -0.00000000  0.50000032  1
  O  O20  1  -0.00000000  0.16666675  0.33333357  1
  O  O21  1  0.16666675  -0.00000000  0.33333357  1
  O  O22  1  0.16666675  0.16666675  0.50000032  1
  Mg  Mg23  1  -0.00000000  -0.00000000  0.66666714  1
  Mg  Mg24  1  -0.00000000  0.16666675  0.83333389  1
  Mg  Mg25  1  0.16666675  -0.00000000  0.83333389  1
  Mg  Mg26  1  0.16666675  0.16666675  0.66666714  1
  O  O27  1  -0.00000000  -0.00000000  0.83333389  1
  O  O28  1  -0.00000000  0.16666675  0.66666714  1
  O  O29  1  0.16666675  -0.00000000  0.66666714  1
  O  O30  1  0.16666675  0.16666675  0.83333389  1
  Mg  Mg31  1  -0.00000000  0.33333357  0.00000000  1
  Mg  Mg32  1  -0.00000000  0.50000032  0.16666675  1
  Mg  Mg33  1  0.16666675  0.33333357  0.16666675  1
  Mg  Mg34  1  0.16666675  0.50000032  0.00000000  1
  O  O35  1  -0.00000000  0.33333357  0.16666675  1
  O  O36  1  -0.00000000  0.50000032  0.00000000  1
  O  O37  1  0.16666675  0.33333357  0.00000000  1
  O  O38  1  0.16666675  0.50000032  0.16666675  1
  Mg  Mg39  1  -0.00000000  0.33333357  0.33333357  1
  Mg  Mg40  1  -0.00000000  0.50000032  0.50000032  1
  Mg  Mg41  1  0.16666675  0.33333357  0.50000032  1
  Mg  Mg42  1  0.16666675  0.50000032  0.33333357  1
  O  O43  1  -0.00000000  0.33333357  0.50000032  1
  O  O44  1  -0.00000000  0.50000032  0.33333357  1
  O  O45  1  0.16666675  0.33333357  0.33333357  1
  O  O46  1  0.16666675  0.50000032  0.50000032  1
  Mg  Mg47  1  -0.00000000  0.33333357  0.66666714  1
  Mg  Mg48  1  -0.00000000  0.50000032  0.83333389  1
  Mg  Mg49  1  0.16666675  0.33333357  0.83333389  1
  Mg  Mg50  1  0.16666675  0.50000032  0.66666714  1
  O  O51  1  -0.00000000  0.33333357  0.83333389  1
  O  O52  1  -0.00000000  0.50000032  0.66666714  1
  O  O53  1  0.16666675  0.33333357  0.66666714  1
  O  O54  1  0.16666675  0.50000032  0.83333389  1
  Mg  Mg55  1  -0.00000000  0.66666714  0.00000000  1
  Mg  Mg56  1  -0.00000000  0.83333389  0.16666675  1
  Mg  Mg57  1  0.16666675  0.66666714  0.16666675  1
  Mg  Mg58  1  0.16666675  0.83333389  0.00000000  1
  O  O59  1  -0.00000000  0.66666714  0.16666675  1
  O  O60  1  -0.00000000  0.83333389  0.00000000  1
  O  O61  1  0.16666675  0.66666714  0.00000000  1
  O  O62  1  0.16666675  0.83333389  0.16666675  1
  Mg  Mg63  1  -0.00000000  0.66666714  0.33333357  1
  Mg  Mg64  1  -0.00000000  0.83333389  0.50000032  1
  Mg  Mg65  1  0.16666675  0.66666714  0.50000032  1
  Mg  Mg66  1  0.16666675  0.83333389  0.33333357  1
  O  O67  1  -0.00000000  0.66666714  0.50000032  1
  O  O68  1  -0.00000000  0.83333389  0.33333357  1
  O  O69  1  0.16666675  0.66666714  0.33333357  1
  O  O70  1  0.16666675  0.83333389  0.50000032  1
  Mg  Mg71  1  -0.00000000  0.66666714  0.66666714  1
  Mg  Mg72  1  -0.00000000  0.83333389  0.83333389  1
  Mg  Mg73  1  0.16666675  0.66666714  0.83333389  1
  Mg  Mg74  1  0.16666675  0.83333389  0.66666714  1
  O  O75  1  -0.00000000  0.66666714  0.83333389  1
  O  O76  1  -0.00000000  0.83333389  0.66666714  1
  O  O77  1  0.16666675  0.66666714  0.66666714  1
  O  O78  1  0.16666675  0.83333389  0.83333389  1
  Mg  Mg79  1  0.33333357  0.00000000  0.00000000  1
  Mg  Mg80  1  0.33333357  0.16666675  0.16666675  1
  Mg  Mg81  1  0.50000032  -0.00000000  0.16666675  1
  Mg  Mg82  1  0.50000032  0.16666675  0.00000000  1
  O  O83  1  0.33333357  -0.00000000  0.16666675  1
  O  O84  1  0.33333357  0.16666675  0.00000000  1
  O  O85  1  0.50000032  0.00000000  0.00000000  1
  O  O86  1  0.50000032  0.16666675  0.16666675  1
  Mg  Mg87  1  0.33333357  -0.00000000  0.33333357  1
  Mg  Mg88  1  0.33333357  0.16666675  0.50000032  1
  Mg  Mg89  1  0.50000032  -0.00000000  0.50000032  1
  Mg  Mg90  1  0.50000032  0.16666675  0.33333357  1
  O  O91  1  0.33333357  -0.00000000  0.50000032  1
  O  O92  1  0.33333357  0.16666675  0.33333357  1
  O  O93  1  0.50000032  -0.00000000  0.33333357  1
  O  O94  1  0.50000032  0.16666675  0.50000032  1
  Mg  Mg95  1  0.33333357  -0.00000000  0.66666714  1
  Mg  Mg96  1  0.33333357  0.16666675  0.83333389  1
  Mg  Mg97  1  0.50000032  -0.00000000  0.83333389  1
  Mg  Mg98  1  0.50000032  0.16666675  0.66666714  1
  O  O99  1  0.33333357  -0.00000000  0.83333389  1
  O  O100  1  0.33333357  0.16666675  0.66666714  1
  O  O101  1  0.50000032  -0.00000000  0.66666714  1
  O  O102  1  0.50000032  0.16666675  0.83333389  1
  Mg  Mg103  1  0.33333357  0.33333357  0.00000000  1
  Mg  Mg104  1  0.33333357  0.50000032  0.16666675  1
  Mg  Mg105  1  0.50000032  0.33333357  0.16666675  1
  Mg  Mg106  1  0.50000032  0.50000032  0.00000000  1
  O  O107  1  0.33333357  0.33333357  0.16666675  1
  O  O108  1  0.33333357  0.50000032  0.00000000  1
  O  O109  1  0.50000032  0.33333357  0.00000000  1
  O  O110  1  0.50000032  0.50000032  0.16666675  1
  Mg  Mg111  1  0.33333357  0.33333357  0.33333357  1
  Mg  Mg112  1  0.33333357  0.33333357  0.66666714  1
  Mg  Mg113  1  0.33333357  0.50000032  0.83333389  1
  Mg  Mg114  1  0.50000032  0.33333357  0.83333389  1
  Mg  Mg115  1  0.50000032  0.50000032  0.66666714  1
  O  O116  1  0.33333357  0.33333357  0.83333389  1
  O  O117  1  0.33333357  0.50000032  0.66666714  1
  O  O118  1  0.50000032  0.33333357  0.66666714  1
  O  O119  1  0.50000032  0.50000032  0.83333389  1
  Mg  Mg120  1  0.33333357  0.66666714  0.00000000  1
  Mg  Mg121  1  0.33333357  0.83333389  0.16666675  1
  Mg  Mg122  1  0.50000032  0.66666714  0.16666675  1
  Mg  Mg123  1  0.50000032  0.83333389  0.00000000  1
  O  O124  1  0.33333357  0.66666714  0.16666675  1
  O  O125  1  0.33333357  0.83333389  0.00000000  1
  O  O126  1  0.50000032  0.66666714  0.00000000  1
  O  O127  1  0.50000032  0.83333389  0.16666675  1
  Mg  Mg128  1  0.33333357  0.66666714  0.33333357  1
  Mg  Mg129  1  0.33333357  0.83333389  0.50000032  1
  Mg  Mg130  1  0.50000032  0.66666714  0.50000032  1
  Mg  Mg131  1  0.50000032  0.83333389  0.33333357  1
  O  O132  1  0.33333357  0.66666714  0.50000032  1
  O  O133  1  0.33333357  0.83333389  0.33333357  1
  O  O134  1  0.50000032  0.66666714  0.33333357  1
  O  O135  1  0.50000032  0.83333389  0.50000032  1
  Mg  Mg136  1  0.33333357  0.66666714  0.66666714  1
  Mg  Mg137  1  0.33333357  0.83333389  0.83333389  1
  Mg  Mg138  1  0.50000032  0.66666714  0.83333389  1
  Mg  Mg139  1  0.50000032  0.83333389  0.66666714  1
  O  O140  1  0.33333357  0.66666714  0.83333389  1
  O  O141  1  0.33333357  0.83333389  0.66666714  1
  O  O142  1  0.50000032  0.66666714  0.66666714  1
  O  O143  1  0.50000032  0.83333389  0.83333389  1
  Mg  Mg144  1  0.66666714  0.00000000  0.00000000  1
  Mg  Mg145  1  0.66666714  0.16666675  0.16666675  1
  Mg  Mg146  1  0.83333389  -0.00000000  0.16666675  1
  Mg  Mg147  1  0.83333389  0.16666675  0.00000000  1
  O  O148  1  0.66666714  -0.00000000  0.16666675  1
  O  O149  1  0.66666714  0.16666675  0.00000000  1
  O  O150  1  0.83333389  0.00000000  0.00000000  1
  O  O151  1  0.83333389  0.16666675  0.16666675  1
  Mg  Mg152  1  0.66666714  -0.00000000  0.33333357  1
  Mg  Mg153  1  0.66666714  0.16666675  0.50000032  1
  Mg  Mg154  1  0.83333389  -0.00000000  0.50000032  1
  Mg  Mg155  1  0.83333389  0.16666675  0.33333357  1
  O  O156  1  0.66666714  -0.00000000  0.50000032  1
  O  O157  1  0.66666714  0.16666675  0.33333357  1
  O  O158  1  0.83333389  -0.00000000  0.33333357  1
  O  O159  1  0.83333389  0.16666675  0.50000032  1
  Mg  Mg160  1  0.66666714  -0.00000000  0.66666714  1
  Mg  Mg161  1  0.66666714  0.16666675  0.83333389  1
  Mg  Mg162  1  0.83333389  -0.00000000  0.83333389  1
  Mg  Mg163  1  0.83333389  0.16666675  0.66666714  1
  O  O164  1  0.66666714  -0.00000000  0.83333389  1
  O  O165  1  0.66666714  0.16666675  0.66666714  1
  O  O166  1  0.83333389  -0.00000000  0.66666714  1
  O  O167  1  0.83333389  0.16666675  0.83333389  1
  Mg  Mg168  1  0.66666714  0.33333357  0.00000000  1
  Mg  Mg169  1  0.66666714  0.50000032  0.16666675  1
  Mg  Mg170  1  0.83333389  0.33333357  0.16666675  1
  Mg  Mg171  1  0.83333389  0.50000032  0.00000000  1
  O  O172  1  0.66666714  0.33333357  0.16666675  1
  O  O173  1  0.66666714  0.50000032  0.00000000  1
  O  O174  1  0.83333389  0.33333357  0.00000000  1
  O  O175  1  0.83333389  0.50000032  0.16666675  1
  Mg  Mg176  1  0.66666714  0.33333357  0.33333357  1
  Mg  Mg177  1  0.66666714  0.50000032  0.50000032  1
  Mg  Mg178  1  0.83333389  0.33333357  0.50000032  1
  Mg  Mg179  1  0.83333389  0.50000032  0.33333357  1
  O  O180  1  0.66666714  0.33333357  0.50000032  1
  O  O181  1  0.66666714  0.50000032  0.33333357  1
  O  O182  1  0.83333389  0.33333357  0.33333357  1
  O  O183  1  0.83333389  0.50000032  0.50000032  1
  Mg  Mg184  1  0.66666714  0.33333357  0.66666714  1
  Mg  Mg185  1  0.66666714  0.50000032  0.83333389  1
  Mg  Mg186  1  0.83333389  0.33333357  0.83333389  1
  Mg  Mg187  1  0.83333389  0.50000032  0.66666714  1
  O  O188  1  0.66666714  0.33333357  0.83333389  1
  O  O189  1  0.66666714  0.50000032  0.66666714  1
  O  O190  1  0.83333389  0.33333357  0.66666714  1
  O  O191  1  0.83333389  0.50000032  0.83333389  1
  Mg  Mg192  1  0.66666714  0.66666714  0.00000000  1
  Mg  Mg193  1  0.66666714  0.83333389  0.16666675  1
  Mg  Mg194  1  0.83333389  0.66666714  0.16666675  1
  Mg  Mg195  1  0.83333389  0.83333389  0.00000000  1
  O  O196  1  0.66666714  0.66666714  0.16666675  1
  O  O197  1  0.66666714  0.83333389  0.00000000  1
  O  O198  1  0.83333389  0.66666714  0.00000000  1
  O  O199  1  0.83333389  0.83333389  0.16666675  1
  Mg  Mg200  1  0.66666714  0.66666714  0.33333357  1
  Mg  Mg201  1  0.66666714  0.83333389  0.50000032  1
  Mg  Mg202  1  0.83333389  0.66666714  0.50000032  1
  Mg  Mg203  1  0.83333389  0.83333389  0.33333357  1
  O  O204  1  0.66666714  0.66666714  0.50000032  1
  O  O205  1  0.66666714  0.83333389  0.33333357  1
  O  O206  1  0.83333389  0.66666714  0.33333357  1
  O  O207  1  0.83333389  0.83333389  0.50000032  1
  Mg  Mg208  1  0.66666714  0.66666714  0.66666714  1
  Mg  Mg209  1  0.66666714  0.83333389  0.83333389  1
  Mg  Mg210  1  0.83333389  0.66666714  0.83333389  1
  Mg  Mg211  1  0.83333389  0.83333389  0.66666714  1
  O  O212  1  0.66666714  0.66666714  0.83333389  1
  O  O213  1  0.66666714  0.83333389  0.66666714  1
  O  O214  1  0.83333389  0.66666714  0.66666714  1
  O  O215  1  0.83333389  0.83333389  0.83333389  1
