# Supplementary material for: Optical Gaps of Ionic Materials from GW/BSE-in-DFT and CC2-in-DFT
Source: J Chem Theory Comput. 2024 Oct 17;20(21):9592–605. doi: 10.1021/acs.jctc.4c00819 (PMC11562370; doi:10.1021/acs.jctc.4c00819)
Supplement: Supplementary file 1 — ct4c00819_si_001.zip [file ct4c00819_si_001.zip › Supporting_Information/MgCl2.cif]

# generated using pymatgen
data_MgCl2
_symmetry_space_group_name_H-M   'P 1'
_cell_length_a   11.01880000
_cell_length_b   11.01880000
_cell_length_c   17.74580001
_cell_angle_alpha   90.00000000
_cell_angle_beta   90.00000000
_cell_angle_gamma   120.00000002
_symmetry_Int_Tables_number   1
_chemical_formula_structural   MgCl2
_chemical_formula_sum   'Mg9 Cl18'
_cell_volume   1865.92771535
_cell_formula_units_Z   9
loop_
 _symmetry_equiv_pos_site_id
 _symmetry_equiv_pos_as_xyz
  1  'x, y, z'
loop_
 _atom_site_type_symbol
 _atom_site_label
 _atom_site_symmetry_multiplicity
 _atom_site_fract_x
 _atom_site_fract_y
 _atom_site_fract_z
 _atom_site_occupancy
  Mg  Mg0  1  0.33333299  0.33333296  0.50000000  1
  Cl  Cl1  1  0.55555404  0.44444401  0.57736501  1
  Cl  Cl2  1  0.44444398  0.55555402  0.42263499  1
  Mg  Mg3  1  -0.00000000  -0.00000000  0.50000000  1
  Cl  Cl4  1  0.22222199  0.11111095  0.57736501  1
  Cl  Cl5  1  0.11111100  0.22222201  0.42263499  1
  Mg  Mg6  1  -0.00000004  0.33333296  0.50000000  1
  Cl  Cl7  1  0.22222201  0.44444401  0.57736501  1
  Cl  Cl8  1  0.11111104  0.55555402  0.42263499  1
  Mg  Mg9  1  0.00000000  0.66666497  0.50000000  1
  Cl  Cl10  1  0.22222204  0.77777603  0.57736501  1
  Cl  Cl11  1  0.11111100  0.88888698  0.42263499  1
  Mg  Mg12  1  0.33333303  -0.00000000  0.50000000  1
  Cl  Cl13  1  0.55555393  0.11111095  0.57736501  1
  Cl  Cl14  1  0.44444403  0.22222201  0.42263499  1
  Mg  Mg15  1  0.33333303  0.66666497  0.50000000  1
  Cl  Cl16  1  0.55555399  0.77777603  0.57736501  1
  Cl  Cl17  1  0.44444404  0.88888698  0.42263499  1
  Mg  Mg18  1  0.66666497  -0.00000000  0.50000000  1
  Cl  Cl19  1  0.88888696  0.11111095  0.57736501  1
  Cl  Cl20  1  0.77777598  0.22222201  0.42263499  1
  Mg  Mg21  1  0.66666494  0.33333296  0.50000000  1
  Cl  Cl22  1  0.88888698  0.44444401  0.57736501  1
  Cl  Cl23  1  0.77777601  0.55555402  0.42263499  1
  Mg  Mg24  1  0.66666497  0.66666497  0.50000000  1
  Cl  Cl25  1  0.88888702  0.77777603  0.57736501  1
  Cl  Cl26  1  0.77777598  0.88888698  0.42263499  1
