# Supplementary material for: Optical Gaps of Ionic Materials from GW/BSE-in-DFT and CC2-in-DFT
Source: J Chem Theory Comput. 2024 Oct 17;20(21):9592–605. doi: 10.1021/acs.jctc.4c00819 (PMC11562370; doi:10.1021/acs.jctc.4c00819)
Supplement: Supplementary file 1 — ct4c00819_si_001.zip [file ct4c00819_si_001.zip › Supporting_Information/Mg9O9.cif]

# generated using pymatgen
data_MgO
_symmetry_space_group_name_H-M   'P 1'
_cell_length_a   12.58200001
_cell_length_b   12.58200001
_cell_length_c   12.58200001
_cell_angle_alpha   90.00000000
_cell_angle_beta   90.00000000
_cell_angle_gamma   90.00000000
_symmetry_Int_Tables_number   1
_chemical_formula_structural   MgO
_chemical_formula_sum   'Mg108 O108'
_cell_volume   1991.81520406
_cell_formula_units_Z   108
loop_
 _symmetry_equiv_pos_site_id
 _symmetry_equiv_pos_as_xyz
  1  'x, y, z'
loop_
 _atom_site_type_symbol
 _atom_site_label
 _atom_site_symmetry_multiplicity
 _atom_site_fract_x
 _atom_site_fract_y
 _atom_site_fract_z
 _atom_site_occupancy
  O  O0  1  0.50000032  0.50000032  0.50000032  1
  O  O1  1  0.66666714  0.50000032  0.66666714  1
  O  O2  1  0.66666714  0.50000032  0.33333357  1
  O  O3  1  0.33333357  0.50000032  0.33333357  1
  O  O4  1  0.33333357  0.50000032  0.66666714  1
  Mg  Mg5  1  0.66666714  0.50000032  0.50000032  1
  Mg  Mg6  1  0.50000032  0.50000032  0.33333357  1
  Mg  Mg7  1  0.50000032  0.50000032  0.66666714  1
  Mg  Mg8  1  0.33333357  0.50000032  0.50000032  1
  O  O9  1  0.33333357  0.66666714  0.50000032  1
  O  O10  1  0.50000032  0.66666714  0.33333357  1
  O  O11  1  0.66666714  0.66666714  0.50000032  1
  O  O12  1  0.50000032  0.66666714  0.66666714  1
  Mg  Mg13  1  0.33333357  0.66666714  0.33333357  1
  Mg  Mg14  1  0.50000032  0.66666714  0.50000032  1
  Mg  Mg15  1  0.33333357  0.66666714  0.66666714  1
  Mg  Mg16  1  0.66666714  0.66666714  0.33333357  1
  Mg  Mg17  1  0.66666714  0.66666714  0.66666714  1
  Mg  Mg18  1  0.66666714  0.83333389  0.50000032  1
  Mg  Mg19  1  0.83333389  0.66666714  0.50000032  1
  Mg  Mg20  1  0.83333389  0.83333389  0.33333357  1
  O  O21  1  0.66666714  0.83333389  0.33333357  1
  O  O22  1  0.83333389  0.66666714  0.33333357  1
  O  O23  1  0.83333389  0.83333389  0.50000032  1
  Mg  Mg24  1  0.33333357  0.83333389  0.50000032  1
  Mg  Mg25  1  0.50000032  0.83333389  0.33333357  1
  O  O26  1  0.33333357  0.83333389  0.33333357  1
  O  O27  1  0.50000032  0.83333389  0.50000032  1
  Mg  Mg28  1  0.33333357  0.83333389  0.83333389  1
  Mg  Mg29  1  0.50000032  0.66666714  0.83333389  1
  Mg  Mg30  1  0.50000032  0.83333389  0.66666714  1
  O  O31  1  0.33333357  0.66666714  0.83333389  1
  O  O32  1  0.33333357  0.83333389  0.66666714  1
  Mg  Mg33  1  0.00000000  0.00000000  0.00000000  1
  Mg  Mg34  1  -0.00000000  0.16666675  0.16666675  1
  Mg  Mg35  1  0.16666675  -0.00000000  0.16666675  1
  Mg  Mg36  1  0.16666675  0.16666675  0.00000000  1
  O  O37  1  -0.00000000  -0.00000000  0.16666675  1
  O  O38  1  -0.00000000  0.16666675  0.00000000  1
  O  O39  1  0.16666675  0.00000000  0.00000000  1
  O  O40  1  0.16666675  0.16666675  0.16666675  1
  Mg  Mg41  1  -0.00000000  -0.00000000  0.33333357  1
  Mg  Mg42  1  -0.00000000  0.16666675  0.50000032  1
  Mg  Mg43  1  0.16666675  -0.00000000  0.50000032  1
  Mg  Mg44  1  0.16666675  0.16666675  0.33333357  1
  O  O45  1  -0.00000000  -0.00000000  0.50000032  1
  O  O46  1  -0.00000000  0.16666675  0.33333357  1
  O  O47  1  0.16666675  -0.00000000  0.33333357  1
  O  O48  1  0.16666675  0.16666675  0.50000032  1
  Mg  Mg49  1  -0.00000000  -0.00000000  0.66666714  1
  Mg  Mg50  1  -0.00000000  0.16666675  0.83333389  1
  Mg  Mg51  1  0.16666675  -0.00000000  0.83333389  1
  Mg  Mg52  1  0.16666675  0.16666675  0.66666714  1
  O  O53  1  -0.00000000  -0.00000000  0.83333389  1
  O  O54  1  -0.00000000  0.16666675  0.66666714  1
  O  O55  1  0.16666675  -0.00000000  0.66666714  1
  O  O56  1  0.16666675  0.16666675  0.83333389  1
  Mg  Mg57  1  -0.00000000  0.33333357  0.00000000  1
  Mg  Mg58  1  -0.00000000  0.50000032  0.16666675  1
  Mg  Mg59  1  0.16666675  0.33333357  0.16666675  1
  Mg  Mg60  1  0.16666675  0.50000032  0.00000000  1
  O  O61  1  -0.00000000  0.33333357  0.16666675  1
  O  O62  1  -0.00000000  0.50000032  0.00000000  1
  O  O63  1  0.16666675  0.33333357  0.00000000  1
  O  O64  1  0.16666675  0.50000032  0.16666675  1
  Mg  Mg65  1  -0.00000000  0.33333357  0.33333357  1
  Mg  Mg66  1  -0.00000000  0.50000032  0.50000032  1
  Mg  Mg67  1  0.16666675  0.33333357  0.50000032  1
  Mg  Mg68  1  0.16666675  0.50000032  0.33333357  1
  O  O69  1  -0.00000000  0.33333357  0.50000032  1
  O  O70  1  -0.00000000  0.50000032  0.33333357  1
  O  O71  1  0.16666675  0.33333357  0.33333357  1
  O  O72  1  0.16666675  0.50000032  0.50000032  1
  Mg  Mg73  1  -0.00000000  0.33333357  0.66666714  1
  Mg  Mg74  1  -0.00000000  0.50000032  0.83333389  1
  Mg  Mg75  1  0.16666675  0.33333357  0.83333389  1
  Mg  Mg76  1  0.16666675  0.50000032  0.66666714  1
  O  O77  1  -0.00000000  0.33333357  0.83333389  1
  O  O78  1  -0.00000000  0.50000032  0.66666714  1
  O  O79  1  0.16666675  0.33333357  0.66666714  1
  O  O80  1  0.16666675  0.50000032  0.83333389  1
  Mg  Mg81  1  -0.00000000  0.66666714  0.00000000  1
  Mg  Mg82  1  -0.00000000  0.83333389  0.16666675  1
  Mg  Mg83  1  0.16666675  0.66666714  0.16666675  1
  Mg  Mg84  1  0.16666675  0.83333389  0.00000000  1
  O  O85  1  -0.00000000  0.66666714  0.16666675  1
  O  O86  1  -0.00000000  0.83333389  0.00000000  1
  O  O87  1  0.16666675  0.66666714  0.00000000  1
  O  O88  1  0.16666675  0.83333389  0.16666675  1
  Mg  Mg89  1  -0.00000000  0.66666714  0.33333357  1
  Mg  Mg90  1  -0.00000000  0.83333389  0.50000032  1
  Mg  Mg91  1  0.16666675  0.66666714  0.50000032  1
  Mg  Mg92  1  0.16666675  0.83333389  0.33333357  1
  O  O93  1  -0.00000000  0.66666714  0.50000032  1
  O  O94  1  -0.00000000  0.83333389  0.33333357  1
  O  O95  1  0.16666675  0.66666714  0.33333357  1
  O  O96  1  0.16666675  0.83333389  0.50000032  1
  Mg  Mg97  1  -0.00000000  0.66666714  0.66666714  1
  Mg  Mg98  1  -0.00000000  0.83333389  0.83333389  1
  Mg  Mg99  1  0.16666675  0.66666714  0.83333389  1
  Mg  Mg100  1  0.16666675  0.83333389  0.66666714  1
  O  O101  1  -0.00000000  0.66666714  0.83333389  1
  O  O102  1  -0.00000000  0.83333389  0.66666714  1
  O  O103  1  0.16666675  0.66666714  0.66666714  1
  O  O104  1  0.16666675  0.83333389  0.83333389  1
  Mg  Mg105  1  0.33333357  0.00000000  0.00000000  1
  Mg  Mg106  1  0.33333357  0.16666675  0.16666675  1
  Mg  Mg107  1  0.50000032  -0.00000000  0.16666675  1
  Mg  Mg108  1  0.50000032  0.16666675  0.00000000  1
  O  O109  1  0.33333357  -0.00000000  0.16666675  1
  O  O110  1  0.33333357  0.16666675  0.00000000  1
  O  O111  1  0.50000032  0.00000000  0.00000000  1
  O  O112  1  0.50000032  0.16666675  0.16666675  1
  Mg  Mg113  1  0.33333357  -0.00000000  0.33333357  1
  Mg  Mg114  1  0.33333357  0.16666675  0.50000032  1
  Mg  Mg115  1  0.50000032  -0.00000000  0.50000032  1
  Mg  Mg116  1  0.50000032  0.16666675  0.33333357  1
  O  O117  1  0.33333357  -0.00000000  0.50000032  1
  O  O118  1  0.33333357  0.16666675  0.33333357  1
  O  O119  1  0.50000032  -0.00000000  0.33333357  1
  O  O120  1  0.50000032  0.16666675  0.50000032  1
  Mg  Mg121  1  0.33333357  -0.00000000  0.66666714  1
  Mg  Mg122  1  0.33333357  0.16666675  0.83333389  1
  Mg  Mg123  1  0.50000032  -0.00000000  0.83333389  1
  Mg  Mg124  1  0.50000032  0.16666675  0.66666714  1
  O  O125  1  0.33333357  -0.00000000  0.83333389  1
  O  O126  1  0.33333357  0.16666675  0.66666714  1
  O  O127  1  0.50000032  -0.00000000  0.66666714  1
  O  O128  1  0.50000032  0.16666675  0.83333389  1
  Mg  Mg129  1  0.33333357  0.33333357  0.00000000  1
  Mg  Mg130  1  0.33333357  0.50000032  0.16666675  1
  Mg  Mg131  1  0.50000032  0.33333357  0.16666675  1
  Mg  Mg132  1  0.50000032  0.50000032  0.00000000  1
  O  O133  1  0.33333357  0.33333357  0.16666675  1
  O  O134  1  0.33333357  0.50000032  0.00000000  1
  O  O135  1  0.50000032  0.33333357  0.00000000  1
  O  O136  1  0.50000032  0.50000032  0.16666675  1
  Mg  Mg137  1  0.33333357  0.33333357  0.33333357  1
  Mg  Mg138  1  0.50000032  0.33333357  0.50000032  1
  O  O139  1  0.33333357  0.33333357  0.50000032  1
  O  O140  1  0.50000032  0.33333357  0.33333357  1
  Mg  Mg141  1  0.33333357  0.33333357  0.66666714  1
  Mg  Mg142  1  0.33333357  0.50000032  0.83333389  1
  Mg  Mg143  1  0.50000032  0.33333357  0.83333389  1
  O  O144  1  0.33333357  0.33333357  0.83333389  1
  O  O145  1  0.50000032  0.33333357  0.66666714  1
  O  O146  1  0.50000032  0.50000032  0.83333389  1
  Mg  Mg147  1  0.33333357  0.66666714  0.00000000  1
  Mg  Mg148  1  0.33333357  0.83333389  0.16666675  1
  Mg  Mg149  1  0.50000032  0.66666714  0.16666675  1
  Mg  Mg150  1  0.50000032  0.83333389  0.00000000  1
  O  O151  1  0.33333357  0.66666714  0.16666675  1
  O  O152  1  0.33333357  0.83333389  0.00000000  1
  O  O153  1  0.50000032  0.66666714  0.00000000  1
  O  O154  1  0.50000032  0.83333389  0.16666675  1
  O  O155  1  0.50000032  0.83333389  0.83333389  1
  Mg  Mg156  1  0.66666714  0.00000000  0.00000000  1
  Mg  Mg157  1  0.66666714  0.16666675  0.16666675  1
  Mg  Mg158  1  0.83333389  -0.00000000  0.16666675  1
  Mg  Mg159  1  0.83333389  0.16666675  0.00000000  1
  O  O160  1  0.66666714  -0.00000000  0.16666675  1
  O  O161  1  0.66666714  0.16666675  0.00000000  1
  O  O162  1  0.83333389  0.00000000  0.00000000  1
  O  O163  1  0.83333389  0.16666675  0.16666675  1
  Mg  Mg164  1  0.66666714  -0.00000000  0.33333357  1
  Mg  Mg165  1  0.66666714  0.16666675  0.50000032  1
  Mg  Mg166  1  0.83333389  -0.00000000  0.50000032  1
  Mg  Mg167  1  0.83333389  0.16666675  0.33333357  1
  O  O168  1  0.66666714  -0.00000000  0.50000032  1
  O  O169  1  0.66666714  0.16666675  0.33333357  1
  O  O170  1  0.83333389  -0.00000000  0.33333357  1
  O  O171  1  0.83333389  0.16666675  0.50000032  1
  Mg  Mg172  1  0.66666714  -0.00000000  0.66666714  1
  Mg  Mg173  1  0.66666714  0.16666675  0.83333389  1
  Mg  Mg174  1  0.83333389  -0.00000000  0.83333389  1
  Mg  Mg175  1  0.83333389  0.16666675  0.66666714  1
  O  O176  1  0.66666714  -0.00000000  0.83333389  1
  O  O177  1  0.66666714  0.16666675  0.66666714  1
  O  O178  1  0.83333389  -0.00000000  0.66666714  1
  O  O179  1  0.83333389  0.16666675  0.83333389  1
  Mg  Mg180  1  0.66666714  0.33333357  0.00000000  1
  Mg  Mg181  1  0.66666714  0.50000032  0.16666675  1
  Mg  Mg182  1  0.83333389  0.33333357  0.16666675  1
  Mg  Mg183  1  0.83333389  0.50000032  0.00000000  1
  O  O184  1  0.66666714  0.33333357  0.16666675  1
  O  O185  1  0.66666714  0.50000032  0.00000000  1
  O  O186  1  0.83333389  0.33333357  0.00000000  1
  O  O187  1  0.83333389  0.50000032  0.16666675  1
  Mg  Mg188  1  0.66666714  0.33333357  0.33333357  1
  Mg  Mg189  1  0.83333389  0.33333357  0.50000032  1
  Mg  Mg190  1  0.83333389  0.50000032  0.33333357  1
  O  O191  1  0.66666714  0.33333357  0.50000032  1
  O  O192  1  0.83333389  0.33333357  0.33333357  1
  O  O193  1  0.83333389  0.50000032  0.50000032  1
  Mg  Mg194  1  0.66666714  0.33333357  0.66666714  1
  Mg  Mg195  1  0.66666714  0.50000032  0.83333389  1
  Mg  Mg196  1  0.83333389  0.33333357  0.83333389  1
  Mg  Mg197  1  0.83333389  0.50000032  0.66666714  1
  O  O198  1  0.66666714  0.33333357  0.83333389  1
  O  O199  1  0.83333389  0.33333357  0.66666714  1
  O  O200  1  0.83333389  0.50000032  0.83333389  1
  Mg  Mg201  1  0.66666714  0.66666714  0.00000000  1
  Mg  Mg202  1  0.66666714  0.83333389  0.16666675  1
  Mg  Mg203  1  0.83333389  0.66666714  0.16666675  1
  Mg  Mg204  1  0.83333389  0.83333389  0.00000000  1
  O  O205  1  0.66666714  0.66666714  0.16666675  1
  O  O206  1  0.66666714  0.83333389  0.00000000  1
  O  O207  1  0.83333389  0.66666714  0.00000000  1
  O  O208  1  0.83333389  0.83333389  0.16666675  1
  Mg  Mg209  1  0.66666714  0.83333389  0.83333389  1
  Mg  Mg210  1  0.83333389  0.66666714  0.83333389  1
  Mg  Mg211  1  0.83333389  0.83333389  0.66666714  1
  O  O212  1  0.66666714  0.66666714  0.83333389  1
  O  O213  1  0.66666714  0.83333389  0.66666714  1
  O  O214  1  0.83333389  0.66666714  0.66666714  1
  O  O215  1  0.83333389  0.83333389  0.83333389  1
